# Supplementary material for: The diverse world within: age-dependent photobiont diversity in the lichen Protoparmeliopsis muralis
Source: FEMS Microbiol Ecol. 2025 Sep 26;101(11):fiaf096. doi: 10.1093/femsec/fiaf096 (PMC12516127; doi:10.1093/femsec/fiaf096)
Supplement: fiaf096_Supplemental_Files [file fiaf096_supplemental_files.zip]

Archive with 2 entries (2 files):
- Supplementary_table_1_ITS.xlsx
- Supplementary_table_2_abundance_opraveno.xlsx
