# Supplementary material for: The diverse world within: age-dependent photobiont diversity in the lichen Protoparmeliopsis muralis
Source: FEMS Microbiol Ecol. 2025 Sep 26;101(11):fiaf096. doi: 10.1093/femsec/fiaf096 (PMC12516127; doi:10.1093/femsec/fiaf096)
Supplement: fiaf096_Supplemental_Files [file fiaf096_supplemental_files.zip › Supplementary_table_1_ITS.xlsx]

## Sheet: List2
Voucher code	Thalli size (mm2)	Accession number - photobiont	Accession number - mycobiont
VK001	2.257	-	PV406896
VK003	0.731	PV406848	PV406897
VK008	21.667	PV406849	PV406898
VK009	1.22	PV406850	PV406900
VK011	2.39	PV406851	PV406902
VK014	0.124	PV406852	PV406918
VK016	1.347	PV406853	PV406922
VK020	6.681	PV406854	PV406933
VK030	6.425	PV406855	PV406935
VK032	0.535	PV406856	PV406899
VK034	12.034	PV406857	PV406923
VK036	0.929	PV406858	PV406920
VK037	0.057	PV406859	PV406906
VK050	1.576	PV406860	PV406913
VK053	2.069	PV406861	PV406924
VK054	2.542	PV406862	PV406917
VK061	0.407	PV406863	PV406905
VK063	10.298	PV406864	PV406929
VK064	2.39	PV406865	PV406930
VK070	3.269	PV406866	PV406904
VK072	0.96	PV406867	-
VK073	0.112	-	PV406934
VK074	0.022	PV406868	PV406910
VK075	0.844	PV406869	PV406932
VK080	3.976	PV406870	PV406916
VK081	17.247	PV406871	PV406911
VK089	6.84	PV406872	PV406925
VK090	4.952	-	PV406926
VK102	6.926	PV406873	PV406912
VK107	0.151	PV406874	-
VK113	33.306	PV406875	PV406931
VK118	0.499	PV406876	-
VK119	2.186	PV406877	PV406903
VK121	29.054	PV406878	PV406907
VK122	7.582	PV406879	PV406908
VK123	0.411	PV406880	-
VK128	0.037	PV406881	-
VK129	0.655	PV406882	-
VK231	0.117	PV406883	PV406901
VK233	0.116	PV406884	PV406909
VK235	0.151	PV406885	PV406921
VK242	0.068	PV406886	-
VK243	0.434	PV406887	-
VK245	9.26	PV406888	PV406915
VK266	1.054	PV406889	PV406919
VK268	6.925	PV406890	PV406927
VK284	0.04	PV406891	-
VK285	0.429	PV406892	-
VK287	1.871	PV406893	PV406914
VK288	1.235	PV406894	PV406928
VK294	0.486	PV406895	-
