# Supplementary material for: The diverse world within: age-dependent photobiont diversity in the lichen Protoparmeliopsis muralis
Source: FEMS Microbiol Ecol. 2025 Sep 26;101(11):fiaf096. doi: 10.1093/femsec/fiaf096 (PMC12516127; doi:10.1093/femsec/fiaf096)
Supplement: fiaf096_Supplemental_Files [file fiaf096_supplemental_files.zip › Supplementary_table_2_abundance_opraveno.xlsx]

## Sheet: swarms_absolute_abundance
Species list	Classification	Amplicon	Sequence	VK001	VK003	VK006	VK008	VK009	VK011	VK014	VK016	VK020	VK030	VK032	VK034	VK036	VK037	VK050	VK053	VK054	VK061	VK063	VK064	VK070	VK071	VK072	VK073	VK074	VK075	VK080	VK081	VK089	VK090	VK101	VK102	VK103	VK104	VK105	VK106	VK107	VK108	VK109	VK110	VK111	VK112	VK113	VK114	VK115	VK116
size (mm2)				2.124	0.856	0.124	21.108	1.27	0.088	0.12	1.354	6.401	115.736	0.576	117.187	12.968	0.054	1.576	2.069	2.542	0.407	10.298	2.39	3.269	0.535	0.96	0.112	0.022	0.844	3.976	17.247	6.84	4.952	5.36	16.63	16.94	3.59	9.15	5.74	17.39	8.9	24.977	14.375	9.354	10.599	10.902	12.836	6.731	13.634
-		77d7ee6f3efe1f859df4db2b614fed7fe9eb542e	TGAACGCAAGTTGCGCCCGAGGCCACTTGGCCGAGGGCACGCCTGCCTGGGCGTCACGCCAAACACGCTCCCACCCCTCATCGGGTTGTGGGATGCGGCATGTGGCTCCCCGTCTTGCAAGGGGCGGTGGGCCGAAGATGCGGCTGCCGGCGTATCGTGCCGGACACAGCGCGTGGTGGGCGAACTCGCTTTACTTACCGCAGTGCATCCGGCCCATAGCCGACGTGATGGCCTTAAGGACCCTATGAACGGAGCGCATGACGCTCCGACCGCGACCCCAGGTCAGGCGGGACTACCCGCTGAATTTAA	0	0	0	0	0	0	0	0	0	0	0	0	0	0	0	0	0	0	0	0	0	0	0	0	0	0	0	0	0	0	0	0	0	0	0	0	0	0	0	0	0	0	0	0	0	0
-		05687b8d1729b064e90090f0d5e34944e05ec40b	TGAACGCATATTGCGCTTGAGGCTTCGGCCAAGAGCATGTCTGCCTCAGCGTCGGGTTTCTCGTCACATATATGCCTTTTTATGAGGCATACTCCTTGTGGATCAATCACAGTCTCGTCTTTCTGAGACCAGTCTGCCTAAGATACTTATGGTGCATCCTAGCGTGGACATGACTCCATGTCAAGTCCAATCCAAACTGCACTCGAGTATACTTCCTTGTGAATATCTCGAAACTGCCAGCTTGCGCTACGAAGGCGGACGACCCTCATAGGTCTCTGTCCTGCAACTTAATACTTGGAAAACCCAACACTTCTCGACCTGAGCTCAGGCAAGATTACCCGCTGAACTTAA	0	0	0	0	0	0	0	0	0	0	0	0	0	0	0	0	0	0	0	0	0	0	0	0	0	0	0	0	0	0	0	0	0	0	0	0	0	0	17	0	0	0	0	0	0	0
aff. Asterochloris	Trebouxiophyceae	c5c33f69ca5186a2708c6a5d4704b5f2c576b438	TGAACGCATATTGCGCCTGTCGCCTTCGGGCAAGGGCATGTCTGCCTCAGCGTCTTTTCCACCCCTCTCCCCCCTTCCACAGGGGGAGGATGTGGCCCTGTGCTGCTCAGGCACTTGGCCGAAAACCAGTGGCGTGCACGGGACCGCTTTATGCGGGCTTCAGCTTGGTAGGCCTTCTCCCCGCAAGGGGGCAAAGCATGCCGCTGTAGCTCGTGGACCCATGTGCTGCCAAGCAGGGAACACCTTCAATTTAGACCTGAGGTCAGGCAAGACCACCCGCTGAACTTAA	0	0	0	0	0	0	0	0	0	0	0	0	0	0	0	0	0	0	0	0	0	0	0	0	0	0	0	0	0	0	0	0	0	0	0	0	0	0	0	0	0	0	0	0	0	0
aff. Symbiochloris	Trebouxiophyceae	04a468f5de59e9e0367ef8ad0705617c8b52f21d	TGAACGCATATGGCGCCCGAAACTCCGGTTGAGGGCATGCCTGCCTCAGCGTCGTCTCAACCCCCTCACCGACTCCTGTTTCACGACAGGATCGATCGGTGGATCTGGCCCTTCCTGTAACCAAGGATCGGCTGAAGAGCAAGCGGCCCGGCGTTTCAGTCGGCACCAGTGGTGGTGGCCCCGTGCCTCCCCTTTGGACCGGCTGTCTCAGTCACAGGCCCGACTGGCAACAGTCGCAAACCCCCATCAAAGAATCGACCTGAGTTCAGGCAAGAGCACCCGCTGAACTTAA	0	0	0	0	0	0	0	0	0	0	0	0	0	0	0	0	0	0	0	0	0	0	0	0	0	0	0	0	0	0	0	0	0	0	0	0	0	0	0	0	0	0	0	0	0	0
Apatococcus lobatus	Trebouxiophyceae	5cc2a2670daeafda830e0eccb5c6c342b314680e	TGAACGCAAATTGCGCTCGAGGCCTCCGGGTCGAGAGCATGTCTGCCTCAGCGTCGCTCATACCCAATCGGATCCACCTCTTTTGATATTCAAAGGTAGGAGGACCGGAAATGGCCGTCCGGTTTCAAGATCGGTCGGCTGAAAGGAATGTTCCGCTCGCAATCTCCCTTTGATGGGAAAGAGCCAGCCGGTAAGCATGACCCTCTCCCTGCGGAGAAGGCCTAGCCTGCCGTTGAGCTCTGGTTGTGGGTTTCTGAGGAGCTTGACAGGAACCAACATTTGAACATCGACCTGAGATCAGGCAAGGACACCCGCTGAACTTAA	0	0	0	0	2	0	0	0	0	0	0	0	0	0	0	0	0	0	0	0	0	0	1739	0	0	0	0	0	0	0	0	0	0	0	0	0	0	0	0	0	0	0	0	944	0	0
Apatococcus lobatus	Trebouxiophyceae	e68f422979b39ea81fe55b5c55f408e5fcf60979	TGAACGCAAATTGCGCTCGAGGCCTCCGGGTCGAGAGCATGTCTGCCTCAGCGTCGCTCATACCCAATCGGCTCCACCTCTTTTGAAATATAAAGCTAGGCGGGCCGGATGTGGCCGTCCGGTTTTATTAGCCGGTTGGCTGAAAGATTCGTTCCGCTCGCAGCCTCCCTTAAATGGGAAGGAGCCAGCCGGTAAGCATGACCTTGTCTAACTGGAGAAGGTCTGGCCTGCCGTTGAGCTCTGGTTGTGGGTTTCATAGGAACTTGACAGGAACTGACATTTGAAAATCGACCTGAGATCAGGCAAGGACACCCGCTGAACTTAA	0	0	0	0	0	0	0	972	0	0	0	0	0	0	0	0	0	0	0	0	0	0	0	0	0	0	0	0	0	0	0	0	0	0	0	0	0	0	0	0	0	0	0	0	0	0
Apatococcus lobatus	Trebouxiophyceae	d7f8f154a1eee0bdf8bf2f944c4871e04b90d2a4	TGAACGCAAATTGCGCTCGAGGCCTCGGCCAAGAGCATGTCTGCCTCAGCGTCGCTCATACCCAATCGGATCCACCTCTTTTGATATTCAAAGGTAGGAGGACCGGAAATGGCCGTCCGGTTTCAAGATCGGTCGGCTGAAAGGAATGTTCCGCTCGCAATCTCCCTTTGATGGGAAAGAGCCAGCCGGTAAGCATGACCCTCTCCCTGCGGAGAAGGCCTAGCCTGCCGTTGAGCTCTGGTTGTGGGTTTCTGAGGAGCTTGACAGGAACCAACATTTGAACATCGACCTGAGATCAGGCAAGGACACCCGCTGAACTTAA	0	0	0	0	0	0	0	0	0	0	0	0	0	0	0	0	0	0	0	0	0	0	384	0	0	0	0	0	0	0	0	0	0	0	0	0	0	0	0	0	0	0	0	382	0	0
Apatococcus lobatus	Trebouxiophyceae	cc18259b79df4a0686274915207f474eb5954800	TGAACGCAAATTGCGCTCGAGGCCTCGGCCAAGAGCATGTCTGCCTCAGCGTCGCTCATACCCAATCGGCTCCACCTCTTTTGAAATATAAAGCTAGGCGGGCCGGATGTGGCCGTCCGGTTTTATTAGCCGGTTGGCTGAAAGATTCGTTCCGCTCGCAGCCTCCCTTAAATGGGAAGGAGCCAGCCGGTAAGCATGACCTTGTCTAACTGGAGAAGGTCTGGCCTGCCGTTGAGCTCTGGTTGTGGGTTTCATAGGAACTTGACAGGAACTGACATTTGAAAATCGACCTGAGATCAGGCAAGGACACCCGCTGAACTTAA	0	0	0	0	0	0	0	329	0	0	0	0	0	0	0	0	0	0	0	0	0	0	0	0	0	0	0	0	0	0	0	0	0	0	0	0	0	0	0	0	0	0	0	0	0	0
Apatococcus lobatus	Trebouxiophyceae	ef65dc797f27bbff76ec658e7f7bb2c2c8c0c320	TGAACGCAAATTGCGCTCGAGGCCTCCGGGTCGAGAGCATGTCTGCCTCAGCGTCGCTCATACCCAATCGGATCCACCTCTTTTGACATTCAAAGGGTAGGAGGACCGGAAATGGCCGTCCGGTTTCAACATCGGTCGGTTGAAAGGAATGTTCCGCTCGCAATCTCCCTTTGATGGGAAAGAGCCAGCCGGTAAGCATGACCCTCTCCCTGCGGAGAAGGCCTAGCCTGCCGTTGAGCTCTGGTTGTGGGTTTCTGAGGAGCTTGACAGGAACCAACATTTGAACATCGACCTGAGATCAGGCAAGGACACCCGCTGAACTTAA	0	0	0	0	0	0	0	0	0	0	0	0	0	0	0	0	0	0	0	0	0	0	0	0	0	0	0	0	0	0	0	0	0	0	0	0	0	0	0	0	0	0	0	175	0	0
Apatococcus lobatus	Trebouxiophyceae	f97e34f76199f25fea578d7a454dae6ce7a1b0b9	TGAACGCAAATTGCGCTCGAGGCCTCGGCCAAGAGCATGTCTGCCTCAGCGTCGCTCATACCCAATCGGATCCACCTCTTTTGACATTCAAAGGGTAGGAGGACCGGAAATGGCCGTCCGGTTTCAACATCGGTCGGTTGAAAGGAATGTTCCGCTCGCAATCTCCCTTTGATGGGAAAGAGCCAGCCGGTAAGCATGACCCTCTCCCTGCGGAGAAGGCCTAGCCTGCCGTTGAGCTCTGGTTGTGGGTTTCTGAGGAGCTTGACAGGAACCAACATTTGAACATCGACCTGAGATCAGGCAAGGACACCCGCTGAACTTAA	0	0	0	0	0	0	0	0	0	0	0	0	0	0	0	0	0	0	0	0	0	0	0	0	0	0	0	0	0	0	0	0	0	0	0	0	0	0	0	0	0	0	0	116	0	0
Apatococcus sp.1	Trebouxiophyceae	ff223a161a525fd51ed778f3adc6c98b56e430ce	TGAACGCAAATTGCGCTCGAGGCCTCCGGGTCGAGAGCATGTCTGCCTCAGCGTCGCTCATACCAATCGACCCTTCACCTTTTGAAACATAATTGTGATTGGGTCGGAAATGGCCGTCCGGTTGAATCAGCCGGTCGGCTGAAAGGACTGCTCCGCTCGCAGCCTCCCTTGAATGGGAAGGAGCCAGCCGGTAAGCATGACTTTCTCCGGTTGGAGAAGGCCTGGCCTGCCGTTGAGCTTTGGTTGTGGGTTTAAAGGAGCCACAGGAATCACCTTTTGAACATCGACCTGAGATCAGACAAGGACACCCGCTGAACTTAA	0	783	0	0	2	0	0	0	0	0	0	0	0	0	0	0	0	0	0	0	0	0	0	0	0	0	0	0	0	0	0	0	0	0	0	0	0	0	0	0	0	0	0	0	0	0
Apatococcus sp.2	Trebouxiophyceae	33bddb9c10a065efacfb4278d0d1177aff360be0	TGAACGCAAATTGCGCTCGAGGCCTCCGGGTCGAGAGCATGTCTGCCTCAGCGTCGCTCATACCCAATCGGCTCCTCCCACTTGAAAAAGATGGGAGGATGCCGGATCTGGCCGTCCGGTTGAACAGGCCGGTCGGCTGAAAGGATCGCTCCGCTCGCAGCCTCCCTTTGATGGGAAGGAGCCAGCCGGTAAGCATGACCTTCTCCGAATGGAGTTGGCCTGGCCTGCCGTTGAGCTCTGGTTGTGGGTTTATAAGGAGCCCGACAGGAACCACTTTTGAACATCGACCTGAGATCAGGCAAGGACACCCGCTGAACTTAA	0	0	0	0	0	0	0	0	0	0	0	0	0	0	0	0	0	0	0	0	0	0	0	0	0	0	0	0	0	0	0	0	0	0	0	0	0	0	0	0	0	0	0	0	0	0
Apatococcus sp.3	Trebouxiophyceae	cd16d6382851681cab0448b60de201d6789fb4a3	TGAACGCAAATTGCGCTCGAGACCTCCGGGTCGAGAGCATGTCTGCCTCAGCGTCGCTCATACCCAATCGACTACTTCCATTCGGGAAGTGTGTCGGACCTGGCCGTCCGGTTGAATGGCCGGTCGGCTGAAATGGATGCTCCGCTCCTTACCTCCCTTTAATGGGAAGGGGTCAGCCGGTAAGCATGGCCACCTCCAATTGGAGGCGGTTCAGCCTGCCGTTGAACTCCGGTCAGAAGCCGCAAGGAGCCACAGGAAACCTTTTGAACATCGACCTGAGATCAGGCAAGGACACCCGCTGAACTTAA	0	0	0	0	0	0	0	0	0	0	0	0	0	0	0	0	0	0	0	0	0	0	0	0	0	0	0	0	0	0	0	0	0	0	0	0	0	0	0	0	0	0	0	0	0	0
Apatococcus sp.3	Trebouxiophyceae	5ad23fdf7fb76e15e5f59792da8dc59810e6e32b	TGAACGCAAATTGCGCTCGAGGCCTCCGGGTCGAGAGCATGTCTGCCTCAGCGTCGCTCATACCCAATCGACTCCTCCATTTAATGGATGCCGAGTCGGACCTGGCCGTCCGGTTGAATAGCCGGTCGGCTGAAATGTATGCTCCGCTCCTAACCTCCCTTCAATGGGAAGGGGTCAGCCGGTAAGCATGAGCATCTCCAACTGGAGACGACTCAGCCTGCCGTTGAACTCCGGTCGGAAGCTTTAGGGAGCCACAGGAAACAATCAAATATCGACCTGAGATCAGGCAAGGACACCCGCTGAACTTAA	0	0	0	0	0	0	0	0	0	0	0	14	0	0	0	0	0	0	0	0	0	0	0	0	0	0	0	0	0	0	0	0	0	0	0	0	0	0	0	0	0	0	0	0	0	0
Apatococcus sp.3	Trebouxiophyceae	d62dcc3a80c125e79ffe48a1c43f0abffaa84dfc	TGAACGCAAATTGCGCTCGAGGCCTCCGGGTCGAGAGCATGTCTGCCTCAGCGTCGCTCATACCCAATCGACTCCTCCATTTAATGGATGCCGAGTCGGACCTGGCCGTCCGGTTGAATAGCCGGTCGGCTGAAATGTATGCTCCGCTCCTAACCTCCCTTCAATGGGAAGGGGTCAGCCGGTAAGCATGAGCATCTCCAATTGGAGACGACTCAGCCTGCCGTTGAACTCCGGTCGGAAGCTGTAGGGAGCCACAGGAAACAATCAAATATCGACCTGAGATCAGGCAAGGACACCCGCTGAACTTAA	0	0	0	0	0	0	0	0	0	0	0	0	0	0	0	0	0	0	0	0	0	0	0	0	0	0	0	0	0	0	0	0	0	0	0	0	0	0	0	0	0	0	0	0	0	0
Asterochloris glomerata	Trebouxiophyceae	f743e4ff313911a4cd797f1e6eb7268e2e06df5a	TGAACGCATATTGCGCCCCACGGCCTCGGCCCAGGGCATGTCTGCCTCAGCGTCTGTTTACCCCCTCTCCCCCCTTTCACATATAGTGGGATCGGGAAGGTTGTGGTCTTGTGCTGCGGCACTTGGCTGAAATTCAGTGACACTGCAGGGACCGTTAATCGGACTCCAGCTTGGTAGGCTTTTCCCTTGTGGAAGTATGCATGCCGCTGTTGGCCGTGGACCACTGCAGCTGTCAAGCAGGGAAACCTTTCAAATTTAGACCTGAGGTCAGGCAAGACCACCCGCTGAACTTAA	0	0	0	0	0	0	0	0	0	0	0	0	0	0	0	0	0	0	0	0	0	0	0	0	0	0	0	0	0	0	0	0	0	0	0	0	0	0	0	0	0	0	0	0	0	0
Asterochloris magna	Trebouxiophyceae	b15cfbe4a8a5d685cd17a87287a8ec6eee163a22	TGAACGCATATTGCGCCCCACGGCCTCGGCCCAGGGCATGTCTGCCTCAGCGTCTGTTTACCCCCTCTCCCCCCTCTCACATACTGTGAGATCGGGAAGGTTGTGGTCTTGTGCTGCGGCACTTGGCCGAAATTCAGTGATACTGCAGGGACCATTAATCGGACTCCAGCTTGGTAGGCTTTTCCCTCGTGGAATTATGCATGCCGCTGTTGGCCGTGGACCACTGCAGCTGTCAAGCAGGGAAACCTTTCAAATGTAGACCTGAGGTCAGGCAAGACCACCCGCTGAACTTAA	0	0	0	0	0	0	0	0	0	0	0	0	0	0	0	0	0	0	0	0	0	0	0	0	0	0	0	0	0	0	0	0	0	0	0	0	0	0	0	0	0	0	0	0	0	0
Asterochloris magna	Trebouxiophyceae	f4f1452ec1afebda5f734649a3022bfd921e15f1	TGAACGCATATTGCGCCCCACGGCCTCGGCCCAGGGCATGTCTGCCTCAGCGTCTGTTTACCCCCTCTCCCCCCTCTCACATACTGTGAGATCGGGAAGGTTGTGGTCTTGTGCTGCGGCACTTGGCCGAAATTCAGTGATACTGCAGGGACCATTAATCGGACTCCAGCTTGGTAGGCTTTTCCCTCGTGGAATTATGCATGCCGCTGTTGGCCGTGGACCACTGCAGCTGTCAAGCAGGGAAACCTTTCAAATGTAGACCTGAGGTCAGGCGGGATTACCCGCTGAGTTTAA	0	0	0	0	0	0	0	0	0	0	0	0	0	0	0	0	0	0	0	0	0	0	0	0	0	0	0	0	0	0	0	0	0	0	0	0	0	0	0	0	0	0	0	0	0	0
Asterochloris pseudoirregularis	Trebouxiophyceae	287f5feffef812d0b91b5a687eec47af9308fd51	TGAACGCATATTGCGCCCCACGGCCTCGGCCCAGGGCATGTCTGCCTCAGCGTCTGTTTACCCCCTCTCCCCCCTTTCACATATAGTGGGATCGGGAAGGTTGTGGTCTTGTGCTGCGGCACTTGGCCGAAATTCAGTGACACTGCAGGGACCGTTAATCGGACTCCAGCTTGGTAGGCTTTTCCCTTGTGGAAGTATGCATGCCGCTGTTGGCCGTGGACCACTGCAGCTGTCAAGCAGGGAAACCTTTCAAATTTAGACCTGAGGTCAGGCAAGACCACCCGCTGAACTTAA	955	592	8631	238	2232	0	5477	51	9521	3228	368	942	866	126	0	0	0	0	0	0	339	0	85	0	0	0	0	0	7997	62	0	0	0	114	0	48	0	0	0	0	0	0	0	0	0	0
Asterochloris sp. 4CONIST	Trebouxiophyceae	19c1c633eedb6cb121ed317c2e3ff6b7d1454ff7	TGAACGCATATTGCGCCCCACGGCCTCGGCCCAGGGCATGTCTGCCTCAGCGTCTGTTTACCCCCTCTCCCCCCTTTCACATACCGTGAAATCGGGAAGGTTGTGGTCTTGTGCTGCGGCACTTGGCCAAAATTCAGTGATACTGCAGGGACCGTTAATCGGACTCCAGCTTGGTAGGCTTTTCCCTTGTGGAATTATGCATGCCGCTGTTGGCCGTGGACCACTGCAGCTGTCAAGCAGGGAAACCTTTCAAATTTAGACCTGAGGTCAGGCAAGACCACCCGCTGAACTTAA	0	0	0	0	18	0	0	0	0	0	0	0	0	0	0	0	0	0	0	0	0	0	0	0	0	0	0	0	0	0	0	0	0	0	0	0	0	0	0	0	0	0	0	0	0	0
Asterochloris sp. CL222	Trebouxiophyceae	d2c74dfe8793b14949558b5f318adc8910797b2d	TGAACGCATATTGCGCCCCACGGCCTCGGCCCAGGGCATGTCTGCCTCAGCGTCTGTTTACCCCCTCTCCCCCCTTTCACACACCGTGAAATCGGGAAGGTTGTGGTCTTGTGCTGCGGCACTTGGCCGAAATTCAGTGACACTGCAGGGACCGTTGATCGGACTCCAGCTTGGTAGGCTTTTCCCTTGTGGAATTATGCATGCCGCTGTTGGCCGTGGACCACTGTAGCTGTCAAGCAGGGAAACCCTTCAAATTTAGACCTGAGGTCAGGCAAGACCACCCGCTGAACTTAA	0	0	0	0	0	0	0	0	0	0	0	0	0	0	0	0	0	0	0	0	0	0	0	0	0	0	0	0	0	0	0	0	0	0	0	0	0	0	0	0	0	0	0	0	0	0
Asterochloris sp. CL307	Trebouxiophyceae	c931162b53e972f44b7424126406f64d58fbb60e	TGAACGCATATTGCGCCCCACGGCCTCGGCCCAGGGCATGTCTGCCTCAGCGTCTGTTTACCCCCTCTCCCCCCTCTCACATACTGTGAGATCGGGAAGGTTGTGGTCTTGTGCTGCGGCACTTGGCCGAAATTCAGTGATACTGCAGGGACCGTTAATCGGACTCCAGCTTGGTAGGCTTTTCCCTCGTGGAATTATGCATGCCGCTGTTGGCCGTGGACCACTGCAGCTGTCAAGCAGGGAAACTTTCAAATTTAGACCTGAGGTCAGGCAAGACCACCCGCTGAACTTAA	2462	2715	5158	0	1644	0	1329	237	23431	595	1796	385	3456	0	0	0	23	0	0	0	0	0	0	0	0	0	0	0	0	0	0	0	0	0	0	0	0	0	0	0	0	0	0	0	0	0
Asterochloris sp.CL190	Trebouxiophyceae	edb76d2784e4608006e3c26e0e5daff91377fac1	TGAACGCATATTGCGCCCCACGGCCTCGGCCCAGGGCATGTCTGCCTCAGCGTCTGTTTACCCCCTCTCCCCCTTTTCGCATACACTGTGAAATTGGGAAGGTCGTGGTCTTGTGCTGCGGCACTTGACCGAAATTCAGTGATACTGCAGGGACCGTTAATCGGACTCCAGCTTGGTAGGCTTTTCCCTTGTGGAATTTTGCATGCCGCTGTTGGCCGTGGACCACTGCAGCTGTCAAGCAGGGAAACCTTTCAAATTTAGACCTGAGGTCAGGCAAGACCACCCGCTGAACTTAA	0	0	0	0	0	0	0	0	0	0	0	0	0	0	0	0	0	0	0	0	0	0	0	0	0	0	0	0	0	0	0	0	0	0	0	0	0	0	0	0	0	0	0	0	0	0
Asterochloris sp.CL8	Trebouxiophyceae	06c098640649faec585fef654401b66b214975c7	TGAACGCATATTGCGCCCCACGGCCTCGGCCCAGGGCATGTCTGCCTCAGCGTCTGTTTACCCCCTCTCCCCCCTTTCACACACCGTGCGAAATCGGGCAGGTTGTGGTCTTGTGCTGCGGCACTTGGCCGAAATTCAGTGATACTGCAGGGACCGTTAATCGGACTCCAGCTTGGTAGGCTTTTCCCTTGTGGAATTATGCATGCCGCTGTTGGCCGTGGACCACTGCAGCTGTCAAGCAGGGAAACCTTTCAAATTTAGACCTGAGGTCAGGCAAGACCACCCGCTGAACTTAA	0	0	0	0	0	0	0	0	0	0	0	0	0	0	0	0	0	0	0	0	0	0	0	0	0	0	0	0	0	0	0	0	0	0	0	0	0	0	0	0	0	0	0	0	0	0
Asterochloris woessiae	Trebouxiophyceae	2192e10bda03a5aeac4eba9d46846a73ddb6765e	TGAACGCATATTGCGCCCCACGGCCTCGGCCCAGGGCATGTCTGCCTCAGCGTCTGTTTACCCCCTCTCCCCCCTTTCACACACTGTGTGAGATCGGGAAGGTTGTGGTCTTGTGCTGCGGCACTTGGCCGAAATTCAGTGACACTGCAGGGACCGTTAATCGGACTCCAGCTTGGTAGGCTTTTCCCTTGTGGAATTATGCATGCCGCTGTTGGCCGTGGACCACTGCAGCTGTCAAGCAGGGAAACCTTTCAAATTTAGACCTGAGGTCAGGCAAGACCACCCGCTGAACTTAA	0	0	0	0	82	0	0	0	0	0	0	0	0	0	0	0	0	0	0	0	0	0	0	0	0	0	0	0	0	0	0	0	0	0	0	212	0	0	0	0	0	0	0	0	0	0
Coccomyxa antarctica	Trebouxiophyceae	c9915dc0008429c1ec03ff9c6a991647691d93d4	TGAACGCAAATTGCGCTCGAGGCTTCGGCCGAGAGCATGCCTGCCTCAGTGTCGGTTTCACCCTCGCTCCCCCTTCTATTGAGTGGGTAGAGCGGACCTGGCCGTCTCGGTCTCCACAGGCCGGGTCAGCTGAAGCGCAGAGGCTTGAGCGGGATCCCCTTTGACGTGGGAACAACAGACCGGTAGGTGAGCCCTTCCATCGGAAGGATCGCATGCCGCTGCTGGACCCCGGGAGCCGCTGGACGCCCAGCAGGAGACGGTGTGTGTGGCTCGACCGCCTCGACACCGCTACCAAACCATTCGACCTGAGTTCAGGCAAGGGCACCCGCTGAACTTAA	47	0	461	0	0	0	0	0	0	0	0	0	0	0	0	0	0	0	0	0	0	0	0	0	0	0	0	0	0	0	0	0	0	0	0	0	0	0	0	0	0	0	0	0	0	0
Coccomyxa antarctica	Trebouxiophyceae	96a2c21076fd758434f2e064bfb91201b9d17b8d	TGAACGCAAATTGCGCTCGAGGCTTCGGCCGAGAGCATGCCTGCCTCAGTGTCGGTTTCACCCTCGCTCCCCCTTCTATTGAGTGGGTAGAGCGGACCTGGCTGTCTCGGTCTCCACAGGCCGGGTCAGCTGAAGCGCAGAGGCTTGAGCGGGATCCCCTTTGACGTGGGAACAACAGACCGGTAGGTGAGCCCTTCCATCGGAAGGATCGCATGCCGCTGCTGGACCCCGGGACCCGCTGGACGCCCAGCAGGAGACGGTGTTTGTGGCTCAACCGCCTCGACACCGCAACCAAACCATTCGACCTGAGTTCAGGCAAGGGCACCCGCTGAACTTAA	0	0	0	0	0	0	0	0	0	0	0	0	0	0	0	0	0	0	0	0	0	0	0	0	0	0	0	0	0	0	0	0	0	0	0	0	0	0	0	0	0	0	0	0	0	0
Coccomyxa avernensis	Trebouxiophyceae	e5df6cd7df09b81f2f06ef321374cecf595746bb	TGAACGCAAATTGCGCTCGAGGCTTCGGCCGAGAGCATGCCTGCCTCAGTGTCGGTTTCACCCTCGCCCACCCTTTCTATTCTTTCACGAGAACACAGAGAGGGGAGCGGATCTGGCCGTCCCGGTCTCACGACCGGGTCTGCTGAAGCGCAGAGGCTTGAGCGGGATCCCTATAGATGTGGGAACAACAGACCGGTAGGTGAGCCCTTCTCTCCGGAGAAGGATCGCATGCCGCTGCTGGACCCCGGGACCCGCTGGACGCCCAGCAGGAGACGGTGTGACCGGTCCTCGCGGACCGGAAGCACCGCATCACTCAACCATTCGACCTGAGTTCAGGCAAGGGCACCCGCTGAACTTAA	0	0	0	1514	0	0	0	335	0	0	0	0	0	0	0	0	0	0	321	0	0	0	0	0	0	0	0	53	0	0	249	778	28468	0	7295	4236	377	253	2986	282	5318	2526	413	0	312	344
Coccomyxa avernensis	Trebouxiophyceae	83006ef6e59e4ead00195ccc52527d028b55f33f	TGAACGCAAATTGCGCTCGAGGCTTCGGCCGAGAGCATGCCTGCCTCAGTGTCGGTTTCACCCTCGCCCACCCTTTCTATTCTCTCACGAGAACACAGAGAGGGGAGCGGATCTGGCCGTCCCGGTCTCACGACCGGGTCTGCTGAAGCGCAGAGGCTTGAGCGGGATCCCTATAGATGTGGGAACAACAGACCGGTAGGTGAGCCCTTCTCTCCGGAGAAGGATCGCATGCCGCTGCTGGACCCCGGGACCCGCTGGACGCCCAGCAGGAGACGGTGTGACCGGTCCTCGCGGACCGGAAGCACCGTATCACTCAACCATTCGACCTGAGTTCAGGCAAGGGCACCCGCTGAACTTAA	0	0	0	0	0	0	0	0	0	0	0	0	0	0	0	0	0	0	0	0	0	0	0	0	0	0	0	0	0	0	0	0	0	0	0	0	0	0	0	0	0	0	0	0	0	0
Coccomyxa avernensis	Trebouxiophyceae	9b4e6e074e06e641576ebb81b5d73a5e4d99022e	TGAACGCAAATTGCGCTCGAGGCTTCGGCCGAGAGCATGCCTGCCTCAGTGTCGGTTTCACCCTCGCCCACCCTCTCTCCTTATCTAACGAAAGAGAGAGAGAGGGGAGCGGATCTGGCCGTCCCGGTTTCACGACCGGGTCTGCTGAAGCGCAGAGGCTTGAGCGGGATCCCTATCAAAGTGGGAACAACAGACCGGTAGGTGAGCCCTTCTCCCCGGAGAAGGATCGCATGCCGCTGCTGGACCCCGGGACCCGCTGGACGCCCAGCAGGAGACGGTGTGACCGGTCCTCGCGGGCCGGGAGCGCCGCATCACTCAACCATTCGACCTGAGTTCAGGCAAGGGCACCCGCTGAACTTAA	0	0	0	0	7	0	0	0	0	0	0	0	0	0	0	0	0	0	0	0	0	0	0	0	0	0	0	0	0	0	0	0	0	0	0	0	0	0	0	0	0	0	0	0	478	51
Coccomyxa avernensis	Trebouxiophyceae	021c90db54ba1bbe2ffdd684b083ac261b9229c5	TGAACGCAAATTGCGCTCGAGGCTTCGGCCGAGAGCATGCCTGCCTCAGTGTCGGTTTCACCCTCGCCCACCCTCTCTCCCTTTTTCTAACGAAAGAGAGAGAGAGGGGAGCGGATCTGGCCGTCCCGGTCTCAGGACCGGGTCTGCTGAAGCGCAGAGGCTTGAGCGGGATCCCTTCTAATGTGGGAACAACAGACCGGTAGGTGAGCCCTTCTCCCCGGAGAAGGATCGCATGCCGCTGCTGGACCCCGGGACCCGCTGGACGCCCAGCAGGAGACGGTGTGACCGGTCCTCACGGACCGGGAGCGCCGCATCACTCAACCATTCGACCTGAGTTCAGGCAAGGGCACCCGCTGAACTTAA	0	0	0	0	1	0	0	0	0	0	0	0	0	0	0	0	0	0	0	0	0	0	0	0	0	0	0	0	0	0	0	0	0	0	0	0	0	0	0	0	0	0	0	0	132	22
Coccomyxa avernensis	Trebouxiophyceae	b4a0c0985af47392b8c63e2371d69a947fcad9db	TGAACGCAAATTGCGCTCGAGGCTTCGGCCGAGAGCATGCCTGCCTCAGTGTCGGTTTCACCCTCGCCCACCCTCTCTCCCTTTTTCTAACGAAAGAGAGAGAGAGGGGAGCGGATCTGGCCGTCCCGGTCTCAGGACCGGGTCTGCTGAAGCGCAGAGGCTTGAGCGGGATCCCTATTAATGTGGGAACAACAGACCGGTAGGTGAGCCCTTCTCCCCGGAGAAGGATCGCATGCCGCTGCTGGACCCCGGGACCCGCTGGACGCCCAGCAGGAGACGGCGTGACCGGTCCTCACGGGCTGGGAGCGCCGCATCACTCAACCATTCGACCTGAGTTCAGGCAAGGGCACCCGCTGAACTTAA	0	0	0	0	0	0	0	0	0	0	0	0	0	0	0	0	0	0	0	0	0	0	0	0	0	0	0	0	0	0	0	0	0	0	0	0	0	0	0	0	0	0	0	0	48	37
Coccomyxa avernensis	Trebouxiophyceae	2fe38026a9c8662b4714b1cc7ee487c9812f7c71	TGAACGCAAATTGCGCTCGAGGCTTCGGCCGAGAGCATGCCTGCCTCAGTGTCGGTTTCACCCTCGCCCACCATTTCTATTCTTTCACGAGAACACAGAGAGGGGAGCGGATCTGGCCGTCCCGGTCTCACGACCGGGTCTGCTGAAGCGCAGAGGCTTGAGCGGGATCCCTATAGATGTGGGAACAACAGACCGGTAGGTGAGCCCTTCTCTCCGGAGAAGGATCGCATGCCGCTGCTGGACCCCGGGACCCGCTGGACGCCCAGCAGGAGACGGTGTGACCGGTAGCTCCGCATCACTCAACCATTCGACCTGAGTTCAGGCAAGGGCACCCGCTGAACTTAA	0	0	0	0	0	0	0	0	0	0	0	0	0	0	0	0	0	0	0	0	0	0	0	0	0	0	0	0	0	0	0	0	0	0	49	0	27	0	0	0	0	0	0	0	0	0
Coccomyxa avernensis	Trebouxiophyceae	147598a9dce8d54b47ed507dcf76e016dadd4a38	TGAACGCAAATTGCGCTCGAGGCTTCGGCCGAGAGCATGCCTGCCTCAGTGTCGGTTTCACCCTCGCCCACCCTCTCTCCTATTTCTAACGAAAGAAAGAGAGAGGGGAGCGGATCTGGCCGTCCCGGTCTCACGACCGGGTCTGCTGAAGCGCAGAGGCTTGAGCGGGATCCCTATAAAAGTGGGAACAACAGACCGGTAGGTGAGCCCTTCTCCCCGGAGACGGATCGCATGCCGCTGCTGGACCCCGGGACCCGCTGGACGCCCAGCAGGAGACGGTGTGACCGGTCCTCAGGGGCCGGGAGCGCCGCATCACTCAACCATTCGACCTGAGTTCAGGCAAGGGCACCCGCTGAACTTAA	0	0	0	0	2	0	0	0	0	0	0	0	0	0	0	0	0	0	0	0	0	0	0	0	0	0	0	0	0	0	0	0	0	0	0	0	0	0	0	0	0	0	0	0	64	0
Coccomyxa avernensis	Trebouxiophyceae	bda50714cc74593c01a8fe2544ca4c57e3103ac9	TGAACGCAAATTGCGCTCGAGGCTTCGGCCGAGAGCATGCCTGCCTCAGTGTCGGTTTCACCCTCGCCCACCCTCTCTCCCTTTTTAAAGAAAGAGAGAGAGAGAGGGGAGCGGATCTGGCCGTCCCGGTCTCAGGACCGGGTCTGCTGAAGCGCAGAGGCTTGAGCGGGATCCCTATCAAAGTGGGAACAACAGACCGGTAGGTGAGCCCTTCTCCCCGGAGAAGGATCGCATGCCGCTGCTGGACCCCGGGACCCGCTGGACGCCCAGCAGGAGACGGCGTGACCGGTCCTCGCGGGCCGGGAGCGCCGCATCACTTAACCATTCGACCTGAGTTCAGGCAAGGGCACCCGCTGAACTTAA	0	0	0	0	0	0	0	0	0	0	0	0	0	0	0	0	0	0	0	0	0	0	0	0	0	0	0	0	0	0	0	0	0	0	0	0	0	0	0	0	0	0	0	0	24	0
Coccomyxa sp. NEM-5P	Trebouxiophyceae	bfccc32067ff6daf2ac595ea18f930d00c16d756	TGAACGCAAATTGCGCTCGAGGCCTCGGCCGAGAGCATGCCTGCCTCAGTGTCGGTTCCACCCTCGCCTCACCTCCCATCCGGTTGCGTGAGAGCGGACCTGGCCGTCCCGATCCTGGCGATCGGGTCGGCTGAAGCGCAGAGGCTTGAGCGGGAGTCCCTCCAATGTGGGAACAACAGACCGGTAGGTGAGCCGTCCTCTCTCCGGAGAGACGATCGCATGCCGCTGCTGGGCCCCGGGACCCCGCTGGACGCCGAGCAGGAGACGGTGCGGCTCGCGACGGGGGAGACCCCGTCGCGGCGACCGAATCATCCATTCGACCTGAGTTCAGGCAAGGGCACCCGCTGAACTTAA	0	0	0	0	13	0	0	0	0	0	0	0	0	0	0	0	0	0	0	0	0	0	0	0	0	0	0	0	0	0	0	0	0	0	0	0	0	0	0	0	0	0	0	0	0	0
Coccomyxa viridis	Trebouxiophyceae	bfa5ea00cd5f1a6dc5e3b8b3ae2f9078232cd142	TGAACGCAAATTGCGCTCGAGGCCTCGGCCGAGAGCATGCCTGCCTCAGTGTCGGTTTCACCCTCGCCCTCCCTTTCTTTCTCGGATGAAATGAAAGGGGTGCGGATCTGGCCGTCCCGGTCTCCTTGACCGGGTCTGCTGAAGCGCAGAGGCTTGAGCGGGATTCCCTATCAATGTGGGAACAACAGTCCGGTAGGTGAGCCCTTCTCCTCGCGAGAAGGATCGCATGCCGCTGCTGGACCCCGGGACCCGCTGGACGCCCAGCAGGAGACGGTGGTAATGATGGGTCTCACGACCCATTAACAACACCGATCACTCAACCATTCGACCTGAGTTCAGGCAAGGGCACCCGCTGAACTTAA	0	0	0	0	0	0	0	0	0	0	0	0	0	0	0	0	0	0	0	0	0	0	0	0	0	0	0	0	0	0	0	0	0	0	0	0	0	0	0	0	0	0	0	0	0	0
Diplosphera chodatii	Trebouxiophyceae	2b60bedc4c16611037b432d531bda690e0412c51	TGAACGCATATTGCGCTCGAGACTTCGGTCGAGAGCATGCCTGTCTCAGCGTCGGCTCACCCCTCGCCCACCCTTTCCCCTTCACCGGAGGAGAGGTGCCTGGACGGACGTGGCCGTCTCGCTTCTGAAAGGGAGCGGGTCGGCTGAAGTGCAGGGCCCGCGGCGCGACCCGGACGAGAGGGCGCCAGCATGGTAGGTGGCTCAACGCTGCATGCCGCTGTCGCCTTTCATCTCGGCCCGACTCAAGGTCGCATCCAATCGTCCGCTCGGCCACCAAGCAGGAACGGTCGCCCGCTTCGCAGCAATGCGGCGGGCGACTTCAACCCTTCGACCTGAGATCAGACAAGACCACCCGCTGAACTTAA	0	0	0	0	0	0	0	0	0	0	0	0	0	0	0	0	0	0	33	0	0	0	0	0	0	0	0	0	0	0	0	0	0	0	0	0	0	0	0	0	0	0	0	0	3	0
Diplosphera chodatii	Trebouxiophyceae	89757a1a5299f5aebea6b88356bc492f569cb27f	TGAACGCATATTGCGCTCGAGACCTCGGTCGAGAGCATGCCTGTCTCAGCGTCGGCTCACCCCTCGCCCACCCTTTCCCCTTTCAGGCGGAAAGGTGCCTGGACGGACGTGGCCGTCTCGCTCCCAGCTCGGCAACGAGCACCGGGAGCGGGTCGGCTGAAGTGCAGGGCCCGCGGCGCGACCCGGACGAGAGGGCGCCAGCATGGTAGGTGGCTCAACGCTGCATGCCGCTGTCGCCTTTCATCTCGGCCCGAACAAGGTCGCATCCAATCGTCCGCTCGGCCACCAAGCAGGAACAGTCGCCCGGTCCGCAGTCACATGCGCCGGGCGCCTCAACCCTTCGACCTGAGATCAGACAAGACCACCCGCTGAACTTAA	0	0	0	0	0	0	0	0	0	0	0	0	0	0	0	0	0	0	0	0	0	0	0	0	0	0	0	0	0	0	0	0	0	0	0	0	0	27	0	0	0	0	0	0	0	0
Diplosphera chodatii	Trebouxiophyceae	c695b443171099c19951b3fda017ba66c6280fca	TGAACGCATATTGCGCTCGAGACCTCGGTCGAGAGCATGCCTGTCTCAGCGTCGGCTCACCCCTCGCCCACCCTTTCCCCTGGAAAGGTGCCTGGACGGACGTGGCCGTCTCGCTCCCAGCTCGGCAACGAGCACCGGGAGCGGGTCGGCTGAAGTGCAGGGCCCGCGGCGCGACCCGGACGAGAGGGCGCCAGCATGGTAGGTGGCTCAGCGCTGCATGCCGCTGTCGCCTTTCATCTCGGCCCGAACAAGGTCGCATCCAATCGTCCGCTCGGCCACCAAGCAGGAACAGTCGCCCGGTCCGCAGTCACATGCGCCGGGCGCCTCAACCCTTCGACCTGAGATCAGACAAGACCACCCGCTGAACTTAA	0	0	0	0	0	0	0	0	0	0	0	0	0	0	0	0	0	0	0	0	0	0	0	0	0	0	0	0	0	0	0	0	0	0	0	0	0	0	0	0	0	0	0	0	0	0
Diplosphera chodatii	Trebouxiophyceae	f4906d0a7d8c3f082778cdd31979271526ccdd91	TGAACGCATATTGCGCTCGAGACTTCGGTCGAGAGCATGCCTGTCTCAGCGTCGGCTCACCCCTCGCCCACCCTTTCCCCTTCACCGGAGGAGAGGTGCCTGGACGGACGTGGCCGTCTCGCTTCTGAAAGGGAGCGGGTCGGCTGAAGTGCAGGGCCCGCGGCGCGACCCGGACGAGAGGGCGCCAGCATGGTAGGTGGCTCAACGCTGCATGCCGCTGTCGCCTTTCATCTCGGCCCGAATCAAGGTCGCATCCAATCGTCCGCTCGGCCACCAAGCAGGAACGGTCGCTCTCTTCCGCAGCAATGCGGCGGGCGACTTCAACCCTTCGACCTGAGATCAGACAAGACCACCCGCTGAACTTAA	0	0	0	0	5	0	0	0	0	0	0	0	0	0	0	0	0	0	199	0	0	0	0	0	0	0	0	0	0	0	0	0	0	0	19	0	0	0	0	0	0	0	0	0	254	0
Diplosphera chodatii	Trebouxiophyceae	5cbb49566a997a3f6577a0553e4f5301a8b90f5c	TGAACGCATATTGCGCTCGAGACTTCGGTCGAGAGCATGCCTGTCTCAGCGTCGGCTCACCCCTCGCCCACCCTTTCCCCTTTACCGGAGGAGAGGTGTCTGGACGGACGTGGCCGTCTCGCTTTCCCTTTGCCGGGAGAGCGGGTCGGCTGAAGTGCAGGGCCCGCGGCGCGACCCGGACGAGAGGGCGCCAGCATGGTAGGTGGCTCAACGCTGCATGCCGCTGTCGCCTTTCATCTCGGCCCGAATCAAGGTCGCATCCAATCGTCCGCTCGGCCACCAAGCAGGAACGGTCGCTCTCTTTCGCAGCAATGCGGCGGGCGACTTCAACCCTTCGACCTGAGATCAGACAAGACCACCCGCTGAACTTAA	0	0	0	0	0	0	0	0	0	0	0	0	0	0	0	0	0	0	271	0	0	0	0	0	0	0	0	0	0	0	0	0	0	0	0	0	0	0	0	0	0	0	0	0	0	0
Diplosphera chodatii	Trebouxiophyceae	78aee4ad9c12804cd62bd1dce0ab30c445e345a4	TGAACGCATATTGCGCTCGAGACTTCGGTCGAGAGCATGCCTGTCTCAGCGTCGGCTCACCCCTCGCCCACCCTTTCCCCTTTACCGGAGGAGAGGTGCCTGGACGGACGTGGCCGTCCCGCTTTCCCTTTAAAACCGGGAGAGCGGGTCGGCTGAAGTGCAGGGCCCGCGGCGCGACCCGGACGAGAGGGCGCCAGCATGGTAGGTGGCTCAACGCTGCATGCCGCTGTCGCCTTTCATCTCGGCCCGAATCAAGGTCGCATCCAATCGTCCGCTCGGCCACCAAGCAGGAACGGTCGCCCTCTTCGCAGCAATGCGGCGGGCGACTTCAACCCTTCGACCTGAGATCAGACAAGACCACCCGCTGAACTTAA	0	0	0	0	0	0	0	0	0	0	0	0	0	0	0	0	0	0	12	0	0	0	0	0	0	0	0	0	0	0	0	0	0	0	0	0	0	0	0	0	0	0	17	0	37	0
Diplosphera chodatii	Trebouxiophyceae	8be15d3d3c4115a52123279b021dcb474ed26662	TGAACGCATATTGCGCTCGAGACTTCGGTCGAGAGCATGCCTGTCTCAGCGTCGGCTCACCCCTCGCCCACCCTTTCCCCTGTACCGGAGGAGAGGTGCCTGGACGGACGTGGCCGTCTCGCTTTCCCTTTACCGGGAGAGCGGGTCGGCTGAAGTGCAGGGCCCGCGGCGCGACCCGGACGAGAGGGCGCCAGCATGGTAGGTGGCTCAACGCTGCATGCCGCTGTCGCCTTTCATCTCGGCCCGACTCAAGGTCGCATCCAATCGTCCGCTCGGCCACCAAGCAGGAACGGTCGCCCGCTTCGCAGCAATGCGGCGGGCGACTTCAACCCTTCGACCTGAGATCAGACAAGACCACCCGCTGAACTTAA	139	0	0	0	223	0	0	0	0	0	0	0	0	0	0	0	0	0	1533	0	0	0	0	0	0	0	59	499	0	0	299	0	0	0	0	0	0	0	0	0	0	39	45	62	291	65
Elliptochloris antarctica	Trebouxiophyceae	2c2efedb7e02217cde1cd80d75b32b519cb3ea66	TGAACGCAAATTGCGCCCGAGGCCTCGGCCAAAGGCATGTCTGCCTCAGCGTCGGCTTCACCCCTCCTCTCCTCTTTCTTTACGAAGAAGAGAGGGACCTGGTGGTCTCGGCTCCGGCCGGGTCCGCCGAAGGCCAGAGGCTCAGCCGCTCCCCTCACACGGGCAACAGTCTGGTAGGCGACTCGTCGCATGCCGCTGGTGCCCCGGGCAGCCGGCGGCCGGCAGGAAGTGTGCTTGCACACCAACCCAACCATTCGACCTGAGATCAGGCAAGAGCACCCGCTGAACTTAA	678	1894	5	0	8	0	0	0	0	0	0	0	0	0	0	0	0	0	0	0	0	0	0	0	0	0	0	0	0	0	0	0	848	0	3669	433	621	0	0	0	457	359	394	0	0	58
Elliptochloris antarctica	Trebouxiophyceae	31f2c2002f83b57f2e25bf0ae2a69a8f80349b23	TGAACGCAAATTGCGCCCGAGGCCTCGGCCAAAGGCATGTCTGCCTCAGCGTCGGCTTCACCCCTCCTCTCCCTTTTTTTTTTCGAAAGAAAAAAAAGGCAGGGGGACCTGGTGGTCTCGGCTCCGGCCGGGTCCGCCGAAGAGCAGAGGCTCAGCCGCTCCCTTCAACGTGGGCAACAGTCCGGTAGGCGACTCGTCGCATGCCGCTGGTGCCCCGGGCGGTCGGCGGCCGGCAGGAAGTGTGCTCGGCACACCAGCACCCAACCTTCGACCTGAGATCAGGCAAGAGCACCCGCTGAACTTAA	219	68	0	0	0	0	0	0	0	0	0	0	0	0	0	0	0	0	0	0	0	0	0	0	0	0	0	0	0	0	0	0	5358	0	787	1328	966	0	0	0	168	0	69	0	0	46
Elliptochloris antarctica	Trebouxiophyceae	145d4975a57842970648c856cca82d4a2dc0b138	TGAACGCAAATTGCGCCCGAGGCCTCGGCCAAAGGCATGTCTGCCTCAGCGTCGGCTTCACCCCTCCTCTCCCTTTTTTTCTTTTTCTTTCGAAAGAAAAAAAGGCAGGGGGACCTGGTGGTCTCGGCTCCGGCCGGGTCCGCCGAAGAGCAGAGGCTCAGCCGCTCCCTTCAACGTGGGCAACAGTCCGGTAGGCGACTCGTCGCATGCCGCTGGTGCCCCGGGCGGTCGGCGGCCGGCAGGAAGTGTGCACAGCACACCAGCACCCAACCTTCGACCTGAGATCAGGCAAGAGCACCCGCTGAACTTAA	384	0	0	0	0	0	0	0	0	0	0	0	0	0	0	0	0	0	0	0	0	0	0	0	0	0	0	0	0	0	0	0	0	0	598	1425	1437	0	0	0	79	27	397	0	0	0
Elliptochloris antarctica	Trebouxiophyceae	0244534644863ac6c08d8b08257e77733ab9f576	TGAACGCAAATTGCGCCCGAGGCCTCGGCCAAAGGCATGTCTGCCTCAGCGTCGGCTTCACCCCTCCTCTCCCTTCTTTTCTTTCGAAAATAGGGCAGGGGGACCTGGTGGTCTCGGCTCCGGCCGGGTCCGCCGAAGAGCAGAGGCTCAGCCGCTCCCTTCAACGTGGGCAACAGTCCGGTAGGCGACTCGTCGCATGCCGCTGGTGCCCCGGGCGGTCGGCGGCCGGCAGGAAGTGTGCTCGGCACACCAGCACCCAACCTTCGACCTGAGATCAGGCAAGAGCACCCGCTGAACTTAA	0	0	0	0	0	0	0	0	0	0	0	0	0	0	0	0	0	0	0	0	0	0	0	0	0	0	0	0	0	0	0	0	0	0	43	643	675	0	0	0	84	0	357	0	0	111
Elliptochloris antarctica	Trebouxiophyceae	9a3d9290ffb2c7b2bc98c36581bc67444a4d4eeb	TGAACGCAAATTGCGCCCGAGGCCTCGGCCAAAGGCATGTCTGCCTCAGCGTCGGCTTCACCCCTCCTCTCCCTTTTTTTACGAATAGGAGAGGGACCTGGTGGTCTCGGCTCCGGCCGGGTCCGCCGAAGGCCAGAGGCTCAGCCGCTCCCCTCACACGGGCAACAGTCTGGTAGGCGACTCGTCGCATGCCGCTGGTGCCCCGGGCAGCCGGCCGCCGGCAGGAAGTGTGCTTGCACACCAACCCAACCTTTCGACCTGAGATCAGGCAAGAGCACCCGCTGAACTTAA	0	0	0	0	0	0	0	0	0	0	0	0	0	0	0	0	0	0	0	0	0	0	0	0	0	0	0	0	0	0	0	0	0	0	346	364	778	0	0	0	58	0	291	0	0	0
Elliptochloris antarctica	Trebouxiophyceae	831b8e714bc6d41f3119da6d029c1e27b544acd5	TGAACGCAAATTGCGCCCGAGGCCTCGGCCAAAGGCATGTCTGCCTCAGCGTCGGCTTCACCCCTCCTCTCCCTTTCTTTACGAAGAAGAGAGGGACCTGGTGGTCTCGGCTCCGGCCGGGTCCGCCGAAGTCCAGAGGCTCAGCCGCTCCCCTCACACGGGCAACAGTCTGGTAGGCGACTCGTCGCATGCCGCTGGTGCCCTGGGCAGTGGCGGCCGGCAGGAAGTGTGCTTGCACACCAAACCCATCCATTCGACCTGAGATCAGGCAAGAGCACCCGCTGAACTTAA	287	0	0	0	0	0	0	0	0	0	0	0	0	0	0	0	0	0	0	0	0	0	0	0	0	0	0	0	0	0	0	0	0	0	22	245	522	0	0	0	31	114	388	0	0	0
Elliptochloris antarctica	Trebouxiophyceae	5c95634f8cfb6605d459593ce2dca4f691557139	TGAACGCAAATTGCGCCCGAGGCCTCGGCCAAAGGCATGTCTGCCTCAGCGTCGGCTTCACCCTCCTCTCCCTTTTTTTCTTTCGAAAAAAAGGCAGGGGGACCTGGTGGTCTCGACTTCGGCCGGGTCCGCCGAAAAGCAGAGGCTAAGCCGCTCCCTTCAACGTGGGCAACAGTCCGGTAGGCGACTCGTCGCATGCCGCTGGTGCCCCGGGCGGTCGGCGGCCGGCAGGAAGTGTGCTCGGCACACCAGCACCCAACCTTCGACCTGAGATCAGGCAAGAGCACCCGCTGAACTTAA	0	0	0	0	0	0	0	0	0	0	0	0	0	0	0	0	0	0	0	0	0	0	0	0	0	0	0	0	0	0	0	0	0	0	225	281	368	0	0	0	0	0	41	0	0	0
Elliptochloris antarctica	Trebouxiophyceae	24bd733b72b3844d8510053e8d7fda96d4c5a5eb	TGAACGCAAATTGCGCCCGAGGCCTCGGCCAAAGGCATGTCTGCCTCAGCGTCGGCTTCACCCCTCCTCTCCCTTTTTCTCTTTCGAAAGAAAAAAAAGGCAGGGGGACCTGGTGGTCTCGGCTCCGGCCGGGTCCGCCGAAGAGCAGAGGCTCAGCCGCTCCCTTCAACGTGGGCAACAGTCCGGTAGGCGACTCGTCGCATGCCGCTGGTGCCCCGGGCGGTCGGCGGCCGGCAGGAAGTGTGCTCAGCACACCAGCACCCAACCCTTCGACCTGAGATCAGGCAAGAGCACCCGCTGAACTTAA	21	0	0	0	0	0	0	0	0	0	0	0	0	0	0	0	0	0	0	0	0	0	0	0	0	0	0	0	0	0	0	0	0	0	171	192	421	0	0	0	38	0	212	0	0	0
Elliptochloris antarctica	Trebouxiophyceae	ecb58e72467539f748e5fa10d0ada2ba7e961642	TGAACGCAAATTGCGCCCGAGGCCTCGGCCAAAGGCATGTCTGCCTCAGCGTCGGCTTCACCCCTCCTCTCCCCTTTTTCTTTTCGAACAAAGGCAGGGGGACCTGGTGGTCTCGGCTCCGGCCGGGTCCGCCGAAGAGCAGAGGCTCAGCCGCTCCCTTCAACGTGGGCAACAGTCCGGTAGGCGACTCGTCGCATGCCGCTGGTGCCCCGGGCGGTCGGCGGCCGGCAGGAAGTGTGCTCAGCACACCAGCACCCAACCTTCGACCTGAGATCAGGCAAGAGCACCCGCTGAACTTAA	0	0	0	0	0	0	0	0	0	0	0	0	0	0	0	0	0	0	0	0	0	0	0	0	0	0	0	0	0	0	0	0	0	0	25	33	234	0	0	0	0	0	14	0	0	0
Elliptochloris antarctica	Trebouxiophyceae	e7c6250bf2aa7684d9b3ea8e31c885bb02c43cc2	TGAACGCAAATTGCGCCCGAGGCCTCGGCCAAAGGCATGTCTGCCTCAGCGTCGGCTTCACCCTCCTCTCCCTTTTTTTCTTTCGAAAAAAAGGCAGGGGGACCTGGTGGTCTCGGCTCCGGCCGGGTCCGCCGAAGAGCAGAGGCTCAGCCGCTCCCTTCAACGTGGGCAACAGTCCGGTAGGCGACTCGTCGCATGCCGCTGGTGCCCCGGGCGGTCGGCGGCCGGCAGGAAGTGTGCACAGCACACCAGCACCCAACCTTCGACCTGAGATCAGGCAAGAGCACCCGCTGAACTTAA	0	0	0	0	0	0	0	0	0	0	0	0	0	0	0	0	0	0	0	0	0	0	0	0	0	0	0	0	0	0	0	0	0	0	34	11	22	0	0	0	0	0	42	0	0	0
Elliptochloris antarctica	Trebouxiophyceae	51b2104b2d2dad8c4a605c4f95e212965072a7f0	TGAACGCAAATTGCGCCCGAGGCCTCGGCCAAAGGCATGTCTGCCTCAGCGTCGGCTTCACCCCTCCTCTCCCTTTTTCTCTTTCGAAAGAAAAAAAAGGCAGGGGGACCTGGTGGTCTCGACTTCGGCCGGGTCCGCCGAAAAGCAGAGGCTAAGCCGCTCCCTTCAACGTGGGCAACAGTCCGGTAGGCGACTCGTCGCATGCCGCTGGTGCCCCGGGCGGTCGGCGGCCGGCAGGAAGTGTGCTCGGCACACCAGCACCCAACCTTCGACCTGAGATCAGGCAAGAGCACCCGCTGAACTTAA	0	0	0	0	0	0	0	0	0	0	0	0	0	0	0	0	0	0	0	0	0	0	0	0	0	0	0	0	0	0	0	0	0	0	13	12	3	0	0	0	0	0	24	0	0	0
Elliptochloris antarctica	Trebouxiophyceae	78bf26548ffe1c00398fffd5878ed31201c0fb6f	TGAACGCAAATTGCGCCCGAGGCCTCGGCCAAAGGCATGTCTGCCTCAGCGTCGGCTTCACCCCTCCTCTCCTCTTTCTTTACGAAGAAGAGAGGGACCTGGTGGTCTCGGCTCCGGCCGGGTCCGCCGAAGGCCAGAGGCTCAGCCGCTCCCCTCACACGGGCAACAGTCTGGTAGGCGACTCGTCGCATGCCGCTGGTGCCCCGGGCAGTCGGCGGCCGGCAGGAAGTGTGCTTGCACACCAACCCAACCATTCGACCTGAGATCAGGCAAGAGCACCCGCTGAACTTAA	0	0	0	0	0	0	0	0	0	0	0	0	0	0	0	0	0	0	0	0	0	0	0	0	0	0	0	0	0	0	0	0	0	0	0	0	0	0	0	0	0	0	0	0	0	0
Elliptochloris perforata	Trebouxiophyceae	ef4e59d943f5e5128f38063357304ec7c6bb3e02	TGAACGCAAATTGCGCCTGAGGCTTGCCGAAGGCATGCCTGTCTCAGCGTCGTCTTCACCCCTCCACTCCCTGCAAAGGGTTGTGGGACCTGGCCGTCTCAGCTCCAGAGCTGGGTCCGCCGAAGAGCAGAGGCCCGAGCAGGACCCTCTAACAACGGGCAACAGTCTGGTAGGCGACTCGTCGCATGCCGCTGGTGCCCCGGGACTGCTGCACGGCCCGCAGGAAGAGAGAACACTCCTCTCACTCACTCATCGACCTGAGATCAGGCAAGAGCACCCGCTGAACTTAA	0	0	0	0	0	0	0	0	0	0	0	0	0	0	0	0	0	0	0	0	0	0	0	0	0	0	0	0	0	0	0	0	0	0	0	0	0	0	0	0	0	0	0	0	0	0
Elliptochloris perforata	Trebouxiophyceae	3311cc261a693667fb06606df75b0849f323a4a5	TGAACGCAAATTGCGCCTGAGGCTTGCCGAAGGCATGCCTGTCTCAGCGTCGTCTTCACCCCTCCACACTCCCTTTCTGGGTTGTGGGACCTGGCTGTCTCAGCTAACAAGCTGGGTCCGCCGAAGAGCAGAGGCCCGAGCAGGACCCCCTAACAAAGGGCAACAGTCTGGTAGGCGACTCGTCGCATGCCGCTGGTGCCCCGGGACTGCTGCACTGCCCGCAGGAAGAGAAGTAACTCTCACTCACTCATCGACCTGAGATCAGGCAAGAGCACCCGCTGAACTTAA	0	0	0	0	0	0	0	0	0	0	0	0	0	0	0	0	0	0	0	0	0	0	0	0	0	0	0	0	0	0	0	0	0	0	2	0	0	0	0	0	0	0	0	0	0	0
Elliptochloris perforata	Trebouxiophyceae	7a1179923eee08061fcb3c7cc83a5c6b3a1558dd	TGAACGCAAATTGCGCCTGAGGCTTGCCGAAGGCATGCCTGTCTCAGCGTCGTCTTCACCCCTCCACACTCCCTTTCTGGGTTGTGGGACCTGGCTGTCTCAGCTCAAAGCTGGGTCCGCCGAAGAGCAGAGGCCCGAGCAGGACCCCCTAACAAAGGGCAACAGTCTGGTAGGCGACTCGTCGCATGCCGCTGGTGCCCCGGGACTGCTGCACGGCCCGCAGGAAGAGAAAACACTACTCTCACTCACTCATCGACCTGAGATCAGGCAAGAGCACCCGCTGAACTTAA	0	0	0	0	0	0	0	0	0	0	0	0	0	0	0	0	0	0	0	0	0	0	0	0	0	0	0	0	0	0	0	0	0	0	0	0	0	0	0	0	0	0	0	0	0	0
Elliptochloris subsphaerica	Trebouxiophyceae	bd74ed78dd3c72049e83399d2d907774be1bb2fa	TGAACGCAAATTGCGCCCCAGGCTTCGGCCAAAGGCATGTCTGCCTCAGCGTCGGCTTCACCCCTCCTCTCCCCTTTTTCTTTCAAGAGAGGAAAAAGCGGAGAGGGACCTGGCGGTCTCGGCCCTCGCGGCCGGGTCCGCCGAAGCACAGAGGCTCGAGCAGGACCCTTCCAAAGGGCAACAGTCTGGTAGGCGACCCCCCGCGGGTGGCATGCCGCTGGTGCCTCGGGTGTCTGCTGACCGAGTCCGCAGGAAGTGGCCTCGCGGCCACGCCCCTTACCTTTCGACCTGAGTTCAGGCAAGAGCACCCGCTGAACTTAA	169	0	0	0	262	0	0	0	0	0	0	0	0	0	0	0	0	0	123	0	0	0	0	0	0	0	0	0	0	0	0	0	0	0	4849	2239	883	2125	2352	3121	157	0	0	0	4138	1487
Chloroidium angustoellipsoideum	Trebouxiophyceae	d754129b190a3d313d77be02b4e60315e33775c2	TGAACGCATATTGCGCCCGAGGCTTCGGCCGAGGGCATGCCTGCCTCAGCGTCGGTTGACCCCTCTCGACCTTCCTCGGAAGGACGGACCTGGCGGTCCCGCTGGAGACAGCGGGTCCGCTGCAGAGCAGACGACGTGCAGCCTCGCTTACGCAGAGGCCGCTGGACTGGTAGGTTCGTTCCGGACATGCCGTCGAGCGGCTGGGCAAGACAACTGCACGTCCTCCAAACACACTCACTCACATCACATTTCGACCTGAGTTCAGGCAAGACCACCCGCTCAACTTAA	0	0	0	0	0	0	0	0	0	0	0	0	0	0	0	0	0	0	0	0	0	0	0	0	0	0	0	0	0	0	0	391	0	0	0	0	0	0	0	0	0	0	0	0	0	0
Chloroidium angustoellipsoideum	Trebouxiophyceae	a0500889b571ef41710e5ac94578fb51e5a8a1a9	TGAACGCATATTGCGCCCGAGGCCTCGGCCGAGGGCATGCCTGCCTCAGCGTCGGTTGACCCCTCTCGTCTTTCCTCGGAAGGACGGACCTGGCGGTCCCGCTGGAGACAGCGGGTCCGCTGCAGAGCAGACGACGTGCAGCCTCGCTTACGCAGAGGCCGCTGGACTGGTAGGTTCGATCCGAACATGCCGTCGAGCGGCTGGGCGCAGACAACTGCACGTCCCGACCACACTCACTCAAATTTCGACCTGAGTTCAGGCAAGACCACCCGCTCAACTTAA	0	0	0	0	0	0	0	0	0	0	0	0	0	0	0	0	0	0	0	0	0	0	0	0	0	0	0	0	0	0	0	0	0	0	0	0	0	0	0	0	0	0	0	0	0	0
Chloroidium angustoellipsoideum	Trebouxiophyceae	6a6001586aef5f0b384a98b0f00be582b32db345	TGAACGCATATTGCGCCCAAGGCTTCGGCCGAGGGCATGCCTGCCTCAGCGTCGGTTGACCCCTCTCGTCTTTCCTCGGAAGGACGGACCTGGCGGTCCCGCTGGAGACAGCGGGTCCGCTGCAGAGCAGACGACGTGCAGCCTCGCTTACGCAGAGGCCGCTGGACTGGTAGGTTCGTTCCGAACATGCCGTCGAGCGGCTGGGCAAGACAACTGCACGTCCCAATCACACTCACTCATATTTCGACCTGAGTTCAGGCAAGACCACCCGCTCAACTTAA	0	0	0	0	0	0	0	0	0	0	0	0	0	0	0	0	0	0	0	0	0	0	0	0	0	0	0	0	0	0	0	0	0	0	0	0	0	0	0	0	0	0	0	0	0	0
Chloroidium angustoellipsoideum	Trebouxiophyceae	f81a5b5197ea848a83eb77c2df43aa16e0162e54	TGAACGCATATTGCGCCCGAGGCCTCGGCCGAGGGCATGCCTGCCTCAGCGTCGGTTGACCCCTCTCGTCCTTCTTCACGGAAGGACGGACCTGGCGGTCCCGCTGGAGACAGCGGGTCCGCTGCAGAGCAGACGACGTGCAGCCTCGCTTACGCAGAGGCCGCTGGACTGGTAGGTTCGATTCGAACATGCCGTCGAGCGGCTGGGCAAGACAACTGCACGTTCCAACCACACTCACTCAAATTTCGACCTGAGTTCAGGCAAGACCACCCGCTCAACTTAA	0	0	0	0	0	0	0	0	0	0	0	0	0	0	0	0	0	0	0	0	0	0	0	0	0	0	0	0	0	0	0	0	0	0	0	0	0	0	0	0	0	0	0	0	0	0
Chloroidium saccharophilum	Trebouxiophyceae	15d5f1f48718e7e51e57268cf4194ba048fa5e33	TGAACGCATATTGCGCCCGAGGCCTCGGCCGAGGGCATGTCTGCCTCAGCGTCGGTTGACCCCTCTCGCCTCCAACCGAAAGGAAGGAGACGGACCTGGCCGTCCCGCTGTCGCCAGCGGGTCTGCTGCAGAACAGACGACGGGCCAGCCGAAGCGCCGCCCGATTGGTAGGTTTTCTCAACGAAGACATGCCGTCGGGTGGCCTGCGGACCCACTGCTCGTCCGACCACAGACGGGTGGAGCTCGTCTCCGCCCCGACCATCATTTCGACCTGAGTTCAGGCAAGACCACCCGCTCAACTTAA	0	0	0	0	0	0	0	0	0	0	0	0	0	0	0	0	0	0	0	0	0	0	0	0	0	0	0	0	0	0	0	0	0	0	0	0	0	0	0	0	0	0	0	0	0	0
Chloroidium saccharophilum	Trebouxiophyceae	c6def490ed34d3eaa8c5a4544a0f4d4f1c9e1cfa	TGAACGCATATTGCGCCCGAGGCTTCGGTCAAGGGCATGTCTGCCTCAGCGTCGGTTGACCCCTCTCGTCCACTTCCCTCGTGGAAGCAGACGGACCTGGCAGTCCCGCTGGCGACAGCGGGTCTGCTGCAGAACAGACGACGAGCCAGCCGCAGCGCCGCTCGATTGGTAGGTTTTCTCCGGAAGACATGCCGTCGAGTAGCCTGGGGACCAACTGCTCGTCCTACCAACGACGGGGGAGCGCGCAAGCCATCCCCCTGACTCTCATTTCGACCTGAGTTCAGGCAAGACCACCCGCTCAACTTAA	0	0	0	0	0	0	0	0	0	0	0	0	0	0	0	0	0	0	0	0	0	0	0	0	0	0	0	0	0	0	0	0	0	0	0	0	0	0	0	0	0	0	0	0	0	0
Chloroidium sp.	Trebouxiophyceae	fbf7d9027d89ec2a77688781a51a51e648d6d783	TGAACGCATATTGCGCCCGAGGCCTCGGCCGAGGGCATGCCTGCCTCAGCGTCGGTTTACCCCTTCTTCTGTCCTCGTTCAGGCGAGGCTACAGTCGGACCTGGTCGTCCAGCTGGAAACAGCGGGTCGGCTGCAGCGCAGAGAGATGCCGGCCTTCCGTCGACAGACGCGGCCAGATTGGTAGGTGATCGACCACGATTGCATGCCCTTCTGGAAGCTAGACGGAGGGTCGGATCCCCTCGAACCCTCGGGTTCACCCATTCTCAGTTCGACCTGAGTTCAGGCAAGACCACCCGCTCAACTTAA	0	0	0	0	0	0	0	0	0	0	0	0	0	0	0	0	0	0	0	0	0	0	0	0	0	0	0	0	0	0	0	0	0	0	0	0	0	0	0	0	0	0	0	0	0	0
Leptosira obovata	Trebouxiophyceae	8f0fd91aa858ebbaa118191986e07964a586123b	TGAACGCAAATTGCGCTCGACGCCTTCGGGTCAAGAGCATGTCTGTTTCAGCGTCGGCTTTACACTCAAACCCCCTTTCCTTTATGGATGGGGGCGTTGGATCTGACGGTCTGCGGCTTCGCGCTGGAGTCTGTTGAAAAGCATCGGCTGTGGTGACCCATGAAAGGGAAACCGGATTGGTAGGTGACCTCACGGTTGCAAAGCCACCGGAGTCCTTGGAGTCGCTGCAGCCTGCAGGAAAGCAAGGAGCTGAAGCTTCTTTCATTTCGACCTGAAATCAGGCAAGACCACCCGCTGAACTTAA	0	0	0	0	45	0	0	0	0	0	0	0	0	0	0	0	0	0	0	0	0	0	0	0	0	0	0	0	0	7	0	0	0	0	0	0	0	0	0	0	0	0	0	0	0	0
Leptosira obovata	Trebouxiophyceae	42b79b595e3041c7b9e6da6e41fdbb98c82b0d87	TGAACGCAAATTGCGCTCGAGGCCTTCGGGTCAAGAGCATGTCTGTTTCAGCGTCGGCTTTACCATCAAACCCCTTTCCCATGTGGATCGGGGCGTGGATCTGACGGTCTCCAGCCTCGCGCTGGAGTCTGTTGAAAAGCATCGGCTGTGGTGACCCATGAAAGGGAAACCGGATTGGTAGGTGACCTCACGGTTACAAAGCCACCGGTGTCCTTGGAGTCGCTGCAGCCTGCAGGAATGCAAGGGGTCTAAAGCTCCTTTCCTTTCGACCTGAAATCAGGCAAGACCACCCGCTGAACTTAA	0	0	0	0	21	0	0	0	0	0	0	0	0	0	0	0	0	0	0	0	0	0	0	0	0	0	0	0	0	0	0	0	0	0	0	0	0	0	0	0	0	0	0	0	0	0
Lobosphaera incisa	Trebouxiophyceae	67a8db53493df601bf1e8af9862e6feed2ef6bfe	TGAACGCATATTGCGCTCGAGGCTTCGGCCGAGAGCATGTCTGCCTCAGCGTCGGTCCATCCCCTCACACCCTCCCTTTGTTTTGCAAATGGGCTGGGCTGTGGATCTGGCCGTGTCGGCTGCTCCTTGTGGCCGAGTCGGCTGAAGCTCAGAGGCCTGAGCAAGCGCCCATTCAACCGGGCATCAACTTGGTGGGTGGCCTTCGGGCTGCGAAGCCGTTGATGGCCGGGGGACTTGCTGGGGGCCTGCAGGAACACCGCCCCCCTACAGGAGGGCTGGTGGCGACTCACCTTTCGACCTGAGATCAGGCAAGAACACCCGCTGAACTTAA	0	0	0	0	0	0	0	0	0	0	0	0	0	0	0	0	0	0	0	0	0	0	0	0	0	0	0	0	0	0	0	0	0	0	0	0	0	0	0	0	0	0	0	0	118	0
Lobosphaera incisa	Trebouxiophyceae	c690879a617b34d653ee89139affe341818d90a6	TGAACGCATATTGCGCTCGAGGCTTCGGCCGAGAGCATGTCTGCCTCAGCGTCGGTCCATCCCCTCACACCCTCCCTTTGTTTTTACAAGTGGGCTGGGCTGTGGATCTGGCCGTGTCGGCTGCCCATTGTGGCCGAGTCGGCTGAAGCTCAGAGGCCTGAGCAAGCGCCCATTCAACCGGGCATCAACTAGGTGGGTGGCCTTCGGGCTGCGAAGCCGTTGATGGCCGGGGGACTTGCTGGGGGCCTGCAGGAACACCGCCCTCCGACAGGAGGGCTGGTGGCGACTCACCTTTCGACCTGAGATCAGGCAAGAACACCCGCTGAACTTAA	0	0	0	0	0	0	0	0	0	0	0	0	0	0	0	0	0	0	0	0	0	0	0	0	0	0	0	0	0	0	0	0	0	0	0	0	0	0	0	0	0	0	0	0	65	0
Muriella terrestris	Trebouxiophyceae	7efdd00e4532894ab1027ac998669ea44e37ca9a	TGAACGCAAATTGCGCCTGCGGATTCGTCCAAAGGCATGTCTGCCTCAGCGTCGGCGCACCTCTCTCGCCCCCTTTTCCTTGTTTTCACGAACAAGCGTTTTTGGGGCGTGGACCTGGCCCTCTCGGCGCGTCTGCTTTTTTGTTCTCAAAGAAGCAGTTCCGGCGCCGTGTTGGCTGAAACGCAGAGGCTTGAGCAGCGACCTCGTGTTGTCACGACACCTGGGCGACGGCTTGGTAGGTCGGGCTTGTCCCACACCCCCGCCGCCGCCTTGTGGTCCTGCTGGGAGCCGCGCAGGAAATTTTTACTTAAATTTCGACCTGAGCTCAGGCAAGGCTACCCGCTGAACTTAA	0	0	0	0	0	0	0	0	0	0	0	0	0	0	0	0	0	0	0	0	0	0	0	0	0	0	0	0	0	0	0	0	0	0	0	0	0	0	0	0	0	0	0	0	0	0
Myrmecia israeliensis	Trebouxiophyceae	d33ecb1d8ff1e30dc2bbf20e30d41431c4ca1c18	TGAACGCATATTGCGCCTGAGGCCTCGGCCAAGGGCATGTCTGCCTCAGCGTCGGCATAACCCCATCACCCACATTACTTGTGAGTGGACTTGGCAGTCCCAGTCCGGGTCTGCCGAATTGCAGCAGTTGCTATCAGGACCCGCCTTTGGCGTGGCCATTCAGTTTGGTAGGTAACCCCTGGTTGCATGCCACTGTTGGCCATCGTGGCCTGTTGTAGCACACTGGCAGGAAATCAAGGGCCCAAAGCCCTTTCTCATTTCGACCTGAGGTCAGGCAAGATTACCCGCTGAACTTAA	0	0	0	0	0	0	0	0	0	0	0	0	0	0	0	0	0	0	0	0	0	0	0	0	0	0	0	0	0	0	0	0	0	0	0	0	0	0	0	0	0	0	0	0	0	0
Myrmecia israeliensis	Trebouxiophyceae	b193e6aad953db7c430030fa27d6b6e771087592	TGAACGCATATTGCGCCTGAGGCCTCGGCCAAGGGCATGTCTGCCTCAGCGTCGGCATAACCCCATCACCCACAAACCTTGTGAGTGGACTTGGCAGTCCCAGTCTGGGTCTGCCGAATTGCAGCAGTTGCTATCAGGACCCGCCTTTGGCGTGGCCATTCAGTTTGGTAGGTAACCCCTGGTTGCATGCCACTGTTGGCCATTGTGGCCTGTGTAGCATACTGGCAGGAAACCAAGGGCCTCGAGCCCTTTCTCATTTCGACCTGAGGTCAGGCAAGATTACCCGCTGAACTTAA	0	0	0	0	0	0	0	0	0	0	0	0	0	0	0	0	0	0	0	0	0	0	0	0	0	0	0	0	0	0	0	0	0	0	0	0	0	0	0	0	0	0	0	0	71	0
Myrmecia israeliensis	Trebouxiophyceae	0417d6bb1a54ff2a79398e35c9687e0562a26b08	TGAACGCATATTGCGCCTGAGGCCTCGGCCAAGGGCATGTCTGCCTCAGCGTCGGCATAACCCCATCACCCACAAACCTTGTGAGTGGAGTTGGCAGTCCCAGTTTGGGTCTGCCGAATTACAGCAGTTGCTATCAGGACCCGCCTTTGGCGTGGCCATTCAGTTTGGTAGGTAACCCCTGGTTGCATGCCACTGTTGGCCATCGTGGCCTGTTGTAGCATACTGGCAGGAAACAAAGGGCCTTGAGCCCTTTCTCATTTCGACCTGAGGTCAGGCAAGATTACCCGCTGAACTTAA	0	0	0	0	0	0	0	0	0	0	0	0	0	0	0	0	0	0	0	0	0	0	0	0	0	0	0	0	0	0	0	0	0	0	0	0	0	0	0	0	0	0	0	0	0	0
Myrmecia israeliensis	Trebouxiophyceae	2f3d4ea3da27222cc717627e097f218335a521d4	TGAACGCATATTGCGCCTGAGGCCTCGGCCAAGGGCATGTCTGCCTCAGCGTCGGCATAACCCCATCACCCACAAAACTTGTGAGTGGACTTGGCAGTCCCAATCTGGGTCTGCCGAATTGCAGCAGTTGCTATCAGGACCCGCCTTTGGCGTGGCCATTCAGTTTGGTAGGTAACCCCTGGTTGCATGCCACTGTTGGCCATTGTGGCCTGTGTAGCACACTGGCAGGAAACAAAGGGCCCCGAGCCCTTTCTCATTTCGACCTGAGGTCAGGCAAGATTACCCGCTGAACTTAA	0	0	0	0	0	0	0	0	0	0	0	0	0	0	0	0	0	0	0	0	0	0	0	0	0	0	0	0	0	0	0	0	0	0	0	0	0	0	0	0	0	0	0	0	6	0
Myrmecia israeliensis	Trebouxiophyceae	9cba98d5f6f36f8750747e2d3dca2b31c8c145e9	TGAACGCATATTGCGCCTGAGGCTTCGGCCGAGGGCATGTCTGCCTCAGCGTCGGCATAACCCCATCACCCACAAACCTTGTGAGTGGACTTGGCAGTCCCAGTCCGGGTCTGCCGAATTGCAGCAGTTGCTATCAGGACCCGCCTTTGGCGTGGCCATTCAGTTTGGTAGGTAACCCCTGGTTGCATGCCACTGTTGGCCATTGTGGCCTGTTGTAGCACCCTGGCAGGAAACAAAGGGCCCCGAGCCCTTTCTCATTTCGACCTGAGGTCAGGCAAGATTACCCGCTGAACTTAA	0	0	0	0	0	0	0	0	0	0	0	0	0	0	0	0	0	0	0	0	0	0	0	0	0	0	0	0	0	0	0	0	0	0	0	0	0	0	0	0	0	0	0	0	45	0
Myrmecia israeliensis	Trebouxiophyceae	8b55332044117dd5d712a416bd63fd4cf6a4c46b	TGAACGCATATTGCGCCTGAGGCCTCGGCCGAGGGCATGTCTGCCTCAGCGTCGGCATAACCCCATCACCCACAAACCTTGTGAGTGGACTTGGCAGTCCCAGTCCGGGTCTGCCGAATTGCAGCAGTTGCTATCTGGACCCGCCTTTGGCGTGGCCATTCAGTTTGGTAGGTAACCCCTGGTTGCATGCCACTGTTGGCCATTGTGGCCTGTTGTAGCATACTGGCAGGAAACAAAGGGCCCCTGAGCCCTTTCTCATTTCGACCTGAGGTCAGGCAAGATTACCCGCTGAACTTAA	0	0	0	0	0	0	0	0	0	0	0	0	0	0	0	0	0	0	0	0	0	0	0	0	0	0	0	0	0	0	0	0	0	0	0	0	0	0	0	0	0	0	0	0	39	0
Myrmecia israeliensis	Trebouxiophyceae	953e5596ef6effcbfe77d56035e5b04e2dbff9df	TGAACGCATATTGCGCCTGAGGCCTCGGCCAAGGGCATGTCTGCCTCAGCGTCGGCATAACCCCATCACCCACAAACCTTGTGAGTGGACTTGGCAGTCCCAGTCCGGGTCTGCGGAATTGCAGCAGTTGCTATCAGGACCCGCCTTTGGCGTGGCCATTCAGTTTGGTAGGTAACCCCTGGTTGCATGCCACTGTTGGCCATCGTGGCCTGTTGTAGCATACTGGCAGGAAACAAAGGGCCCTGAGCCCTTTCTCATTTCGACCTGAGGTCAGGCAAGATTACCCGCTGAACTTAA	0	0	0	0	0	0	0	0	0	0	0	0	0	0	0	0	0	0	0	0	0	0	0	0	0	0	0	0	0	0	0	0	0	0	0	0	0	0	0	0	0	0	0	0	0	0
Myrmecia israeliensis	Trebouxiophyceae	69467950edcb0e49cf6c790030cd77e6bf82ec52	TGAACGCATATTGCGCCTGAGGCCTCGGCCGAGGGCATGTCTGCCTCAGCGTCGGCATAACCCCATCACCCACAAACCTTGTGAGTGGACTTGGCAGTCCCGGTCCGGGTCTGCCGAATTGCAGCAGTTGCTATCAGGACCCGCCTTTGGCGTGGCCATTCAGTTTGGTAGGTAACCCCTGGTTGCATGCCACTGTTGGCCATCGTGGCCTGTTTTAGCATACTGGCAGGAAACAAAGGGCCCTGAGCCCTTTCTCATTTCGACCTGAGGTCAGGCAAGATTACCCGCTGAACTTAA	0	0	0	0	0	0	0	0	0	0	0	0	0	0	0	0	0	0	0	0	0	0	0	0	0	0	0	0	0	0	0	0	0	0	0	0	0	0	0	0	0	0	0	0	0	0
Myrmecia sp.	Trebouxiophyceae	4851810ae8c41c978086652ba1387d55a28f925f	TGAACGCACATTGCGCCCAAGGCTTCGGCCGAGGGCATGTCTGCCTCAGCGTCGGTATTACCCCCATCGCCCAATTCCATCAATGGAAGCGAGCGGAGCTGGCAGTCCCCTTCTGGGTCTGCCGAATAGCAGCGTTTGTTGTCGGGACCCGCTTTATGGCGTGGCCCTTCAGTTTGGTAGGTAACCCTTGGTTGCATGCCACTGTTGGCCATTTGGTTCCGCTCAGCATGCGGCAGGAACAGAGGGTGCCCTCACCCAATGAGGCCCCTTCTTTCAATTTTCGACCTGAGGTCAGGCAAGATTACCCGCTGAACTTAA	0	0	0	0	0	0	0	0	0	0	0	0	0	0	0	0	0	0	0	0	0	0	0	0	0	0	0	0	0	0	0	0	0	0	0	0	0	0	0	0	0	0	0	0	0	0
Pseudochlorella pringsheimii	Trebouxiophyceae	813db4dae17dbdd2d43995570b181c5b5a3affe8	TGAACGCATATTGCGCTCGAGACTTCGGTCAAGAGCATGTCTGGCTCAGCGTCGTTTCACCCACTCGCCACCTTTTCCCTCTTCTCGGAGAGCGGACTAGGAAGGCGGACCTGGCTTTCCCCGTGACTCTCACGACGAACGGGGTCGGCTGAAGAACAGAGGCTTGAGCATGGCGCCGCATAATGGCAGCCGGCTTGGTAGGTGGCTCACGCTACATGCCGCCGGTGGCCGCAGCGCCATGTTGTAAGGCCCGCAGGAACCGACCTCTCGAGGTCGAACACTTAATCATCGACCTGAGCTCAGGCAAGACTACCCGCTGAACTTAA	0	0	0	0	3	0	0	0	0	0	0	0	0	0	0	0	0	0	0	0	0	0	0	0	0	0	0	0	0	0	0	0	0	0	0	0	0	0	0	0	0	0	0	0	345	0
Pseudochlorella pringsheimii	Trebouxiophyceae	18a01e018c72b5494ed091b5d906d99382acf756	TGAACGCATATTGCGCTCGAGACCTCGGTCAAGAGCATGTCTGGCTCAGCGTCGTTTCACCCACTCGCCACCTTTTCCCTCTTCTCTCGAAGAAGGGCGGTCTAGAAAGGCGGACCTGGCTTTCCCCGTGACTCTTGGGACGAACGGGGTCGGCTGAAGAACAGAGGCTTGAGCATGGCGCCGCACGATGGCAGCCGGCTTGGTAGGTGGCTCACGCTACATGCCGCCGGAGGCCGCAGCGCCATGTTGTAAGGCCCGCAGGAACCGGCCCTCGCGGTCGGACACTCAACCATCGACCTGAGCTCAGGCAAGACTACCCGCTGAACTTAA	0	0	0	0	0	0	0	0	0	0	0	0	0	0	0	0	0	0	0	0	0	0	0	0	0	0	0	0	0	0	0	0	0	0	0	0	0	0	0	0	0	0	0	0	135	0
Pseudochlorella pringsheimii	Trebouxiophyceae	3501bd6ad50a8f94de347a8acc3d473e463328ff	TGAACGCATATTGCGCTCGAGACCTCGGTCAAGAGCATGTCTGGCTCAGCGTCGTTTCACCCACTCGCCACCTTTTCCCTCTTTTCGAAGAGCGGTCTAGACAGGCGGACCTGGCTTTCCCCGTGACTCTCACGACGAACGGGGTCGGCTGAAGAACAGAGGCTTGAGCATGGCGCCGCACAATGGCAGCCGGCTTGGTAGGTGGCTCACGCTACATGCCGCCGGAGGCCGCAGCGCCATGTTGTAAGGCCCGCAGGAACCGGCCCTCTGGGTCGGACACTCAACCATCGACCTGAGCTCAGGCAAGACTACCCGCTGAACTTAA	0	0	0	0	0	0	0	0	0	0	0	0	0	0	0	0	0	0	0	0	0	0	0	0	0	0	0	0	0	0	0	0	0	0	0	0	0	0	0	0	0	0	34	0	22	0
Pseudochlorella pringsheimii	Trebouxiophyceae	fe9337111f57c228e0045805bf7a53a4929dfa83	TGAACGCATATTGCGCTCGAGACCCCGGTCAAGAGCATGTCTGGCTCAGCGTCGTTTCACCCACTCGCCACCTCCTCACTCCTCCTCACCGAGCAGCGAGAACAGGTCGGCGGACCTGGCCTTCCCCGCGATTCCCTCCGGACTGATCGGGGTTGGCTGAAGAACAGAGGCTTGAGCATGGCGCCGCACTATGGCAGCCGGCTTGGTAGGTGGCTCACGCTGCATGCCGCCGGAGGCCGCAGCGCCGTGCTGTGGAGCCCGCAGGAACCGGCCCTCCCGAGGGTCGGACACTCACTCATCCGACCTGAGCTCAGGCAAGACTACCCGCTGAACTTAA	0	0	0	0	44	0	0	0	0	0	0	0	0	0	0	0	0	0	0	0	0	0	0	0	0	0	0	0	0	0	0	0	0	0	0	0	0	0	0	0	0	0	0	0	0	0
Pseudochlorella pringsheimii	Trebouxiophyceae	66961f7bcdc4f9ce8b892175419b19a1ce397ac2	TGAACGCATATTGCGCTCGAGACCCCGGTCAAGAGCATGTCTGGCTCAGCGTCGTTTCACCCACTCGCCACCTTCTCCCTGCTCCTCATCGAGCAGAGAGAACAGGTCGGCGGACCTGGCCTTCCCCGTGACGTCCTCTGGATCGAACGGGGTCGGCTGAAGAACAGAGGCTTGAGCATGGCGCCGCACTATGGCAGCCGGCTTGGTAGGTGGCTCACGCTGCATGCCGCCGGAGGCCGCAGCGCCATGCTGTGGAGCCCGCAGGAACCGACCCGTCCGCGGGTCGGACACTCACTCATCCGACCTGAGCTCAGGCAAGACTACCCGCTGAACTTAA	0	0	0	0	3	0	0	0	0	0	0	0	0	0	0	0	0	0	0	0	0	0	0	0	0	0	0	0	0	5	0	4	0	0	0	0	0	0	0	0	0	0	0	0	0	0
Pseudochlorella pringsheimii	Trebouxiophyceae	0d95658b37400e8839fda29fef37e32d01e921f7	TGAACGCATATTGCGCTCGAGACCTCGGTCAAGAGCATGTCTGGCTCAGCGTCGTTTCACCCACTCGCCACCTTTTCCCTCTTCTCGAAGAGCGGACTAGGAAGGCGGACCTGGCTTTCCCCGTGACTCTCGCGACGAACGGGGTCGGCTGAAGAACAGAGGCTTGAGCATGGCGCCGCACAATGGCAGCCGGCTTGGTAGGTGGCTCACGCTACATGCCGCCGGAGGTCGCAGCGCCATGTTGTAAGGCCCGCAGGAACCGACCTCTCGAGGTCGGACACTTAACCATCGACCTGAGCTCAGGCAAGACTACCCGCTGAACTTAA	72	0	0	0	14	0	0	0	0	0	0	0	0	0	0	0	0	0	0	0	0	0	0	0	0	0	0	0	0	0	0	1433	636	0	612	2996	617	0	759	0	6612	2758	351	2177	365	116
Pseudochlorella pringsheimii	Trebouxiophyceae	c0b732037dff0009e1037a60bcb4c68d0970dd85	TGAACGCATATTGCGCTCGAGACTTCGGTCAAGAGCATGTCTGGCTCAGCGTCGTTTCACCCACTCGCCACCTTTTCCCTCTTTTCGAAGAGCGGACCAGGAAGGCGGACCTGGCTTTCCCCGTGACTCTCACGACGAACGGGGTCGGCTGAAGAACAGAGGCTTGAGCATGGCGCCGCACAATGGCAGCCGGCTTGGTAGGTGGCTCACGCTACATGCCGCCGGAGGCCGCAGCGCCATGTTGTAAGGCCCGCAGGAACCGACCTCTCGAGGTCGGACATTCATCCATCGACCTGAGCTCAGGCAAGACTACCCGCTGAACTTAA	0	0	0	0	0	0	0	0	0	0	0	0	0	0	0	0	0	0	0	0	0	0	0	0	0	0	0	0	0	0	0	0	0	0	0	0	0	0	0	0	0	0	19	0	0	0
Pseudochlorella pringsheimii	Trebouxiophyceae	c5d30b0bbf6402b596822d02e38522564827dbe9	TGAACGCATATTGCGCTCGAGACTCCGGTCAAGAGCATGTCTGGCTCAGCGTCGTTTCACCCACTCGCCACCTTTACCCTCCTTTCGAAGAGCGGTCTAGGAAGGCGGACCTGGCTTTTCCCGTGACTCTTACGATTAACGGGGTCAGCTGAAGAACAGAGGCTTGAGCATGGCGCCGCACAATGGCAGCCGGCTTGGTAGGTGGCTCATGCTACATGCCGCCGGAGGCCGCAGCGCCGTGCTGTTAAGGCCCGCAGGAACCGGCTTAACCGTCGGCACTCATTTATCGACCTGAGCTCAGGCAAGACTACCCGCTGAACTTAA	0	0	0	0	4	0	0	0	0	0	0	0	0	0	0	0	0	0	0	0	0	0	0	0	0	0	0	0	0	0	0	0	0	0	0	0	0	0	0	0	0	0	1196	97	625	0
Pseudochlorella pringsheimii	Trebouxiophyceae	95c30ca328daee71802cbe3ac1345a6d8f1544bd	TGAACGCATATTGCGCTCGAGACTCCGGTCAAGAGCATGTCTGGCTCAGCGTCGTTTCACCCACTCGCCACCTTTACCCTCTTTTCGAAGAGCGGTCTTGGAAGGCGGACCTGGTTTTCCCCGTGACTCTTACGATTAACGGGGTCAGCTGAAGAACAGAGGCTTGAGCATGGCGCCGCACAATGGCAGCCGGCTTGGTAGGTGGCTCATGCTACATGCCGCCGGAGGCCGCAGCGCCGTGCTGTTAAGGCCCGCAGGAACCGACTTAACCGTCGGCACTCATTCATCGACCTGAGCTCAGGCAAGACTACCCGCTGAACTTAA	0	0	0	0	0	0	0	0	0	0	0	0	0	0	0	0	0	0	0	0	0	0	0	0	0	0	0	0	0	0	0	0	0	0	0	0	0	0	0	0	0	0	47	0	279	0
Pseudochlorella pyrenoidosa	Trebouxiophyceae	13882542f82ad71b356acde52dd8aab685098840	TGAACGCATATTGCGCTCGAGACCTCGGTCAAGAGCATGTCTGGCTCAGCGTCGGCTCACCCCCTCGCCACCCTCTCCCCTGTGGAGAAGGGCAGGCGGATCTGGCCGTGTCTGTACTCCTTGAGAGAACAGGCTCGGCTGAAGAACAGAGGCTTGAGCATGGTCCCGCTGATAGGGCGCCAGCTTGGTAGGTAGCTTACGCTGCATGCCGCTGACTCCCCTAGGGACCTGTGCTGTAAAGCCGGCAGGAATCGGAGCGCAAGCTCCGAACTCTTACTTTCGACCTGAGCTCAGGCAAGACTACCCGCTGAACTTAA	1275	0	0	0	48	0	0	0	0	0	0	2151	0	2719	0	0	0	0	0	0	0	0	0	0	0	0	0	0	0	0	627	14273	1745	751	3179	5281	1411	0	621	0	11	1611	1659	2782	41	216
Pseudochlorella pyrenoidosa	Trebouxiophyceae	7871484a6f06a4cd061f4909dae18cc38d8deddd	TGAACGCATATTGCGCTCGAGACCTCGGTCAAGAGCATGTCTGGCTCAGCGTCGGCTCACCCCCTCGCCACCCTCTCCCCTGTGGAGAAGGGCAGGCGGATCTGGCCGTGTCTGTACTCCTTGAGAGAACAGGCTCGGCTGAAGAACAGAGGCTTGAGCATGGTCCCGCTGAAAGGGCGCCAGCTTGGTAGGTAGCTCACGCTGCATGCCGCTGTCACTCCCAGGAACCTGTGCTGTAAAGCCGGCAGGAATCGGAGCGCAAGCTCCGAACTCTTACTTTCGACCTGAGCTCAGGCAAGACTACCCGCTGAACTTAA	0	0	0	0	0	0	0	0	0	0	0	0	0	0	0	0	0	0	0	0	0	0	0	0	0	0	0	0	0	0	2	19	23	0	0	0	0	0	0	0	0	0	0	2	0	0
Pseudochlorella signiensis	Trebouxiophyceae	83437bec800d6c0aa13798df75289c32595571ec	TGAACGCATATTGCGCTCGAGACCTCGGTCAAGAGCATGTCTGGCTCAGCGTCGGCCCACCCCCTCGTTAACCACTTCCCTTGTGGAAGAGGCAAGACGGATCTGGCCGTCTCTGTGCTCCTCGAGAGAACAGGGTCGGCTGAAGAACAGAGGCTTGAGCATGGTCCCGCTGAAAGGGCGCCAGCTTGGTAGGTAGCTCACGCTGCATGCCGCTGTCACCCCCAGGAACCTGTGCTGTAAAGCCGGCAGGAATCGGTGGCTCACGCCCCGAACTCTTACATTCGACCTGAGCTCAGGCAAGACTACCCGCTGAACTTAA	2343	0	0	0	1	0	0	0	0	0	0	0	0	0	0	0	0	0	0	0	0	0	0	0	0	0	0	0	0	0	0	0	0	0	0	0	0	0	0	0	0	0	0	0	0	0
Pseudochlorella sp.	Trebouxiophyceae	ef7688d84adf5ea31b940f2511f8d9ceaea36739	TGAACGCATATTGCGCTCGAGACCTCGGTCAAGAGCATGTCTGGCTCAGCGTCGGCCCACCCCCTCGTCAACAACTTCCCTTGTGGAAGTTGAAAGACGGATCTGGCCGTCTCTGTGCTCCTCGAGAGAACAGGGTCGGCTGAAGAATAGAGGCTTGAGCATGGTCCCGCTGAAAGGGCGCCAGCTTGGTAGGTAGCTCACGCTGCATGCCGCTGTCACTCCCAGGAACCTGTGCTGTAAAGCCGGCAGGAATCGGTGGCTCACGCCCCGAACTCTATCATTCGACCTGAGCTCAGGCAAGATTACCCGCTGAACTTAA	92	0	0	0	5	0	0	0	0	0	0	0	0	0	0	0	0	0	0	0	0	0	0	0	0	0	0	0	0	0	4294	1354	34755	111	0	59	388	0	0	0	0	57	388	76	0	0
Pseudochlorella sp.	Trebouxiophyceae	d4d9a1cd29083f1343a0cbfa07fc37024539def4	TGAACGCATATTGCGCTCGAGACCTCGGTCAAGAGCATGTCTGGCTCAGCGTCGGCCCACCCCCTCGTCAACAACTTCCACAAGGGAAGTTGAAAGACGGATCTGGCCGTCTCTGTGCTCCTCGAGAGAACAGGGTCGGCTGAAGAATAGAGGCTTGAGCATGGTCCCGCTGAAAGGGCGCCAGCTTGGTAGGTAGCTCACGCTGCATGCCGCTGTCACTCCCAGGAACCTGTGCTGTAAAGCCGGCAGGAATCGGTGGCTCACGCCCCGAACTCTATCATTCGACCTGAGCTCAGGCAAGATTACCCGCTGAACTTAA	0	0	0	0	0	0	0	0	0	0	0	0	0	0	0	0	0	0	0	0	0	0	0	0	0	0	0	0	0	0	7	1	19	0	0	1	0	0	0	0	0	0	0	0	0	0
Pseudostichococcus monallantoides	Trebouxiophyceae	c2fba0d9a486f8e07f717e76363564c36eb3ffaf	TGAACGCATATTGCGCCCACGGCCTCGGCTAAGGGCATGCCTGTCTCAGCGTCCGCTCACCCCCTCGCCCACCCTTTCCTTGTTGAAAGCGGTTTGGACGGATGTGGCCGTCTCGCTCTCCTTTTGAAGAGCGGGTCGGCTGAAGCGCAGGGCTCGCGGCGGGACCCCATTCGATCGGGGCGCCAGCATGGTAGGTGGCTCACGCTCACATACTAGCTGTCGTCTCCCATATCACCGGGCGCTCCGCCTGCTGCCACAGCAGGAAACCAATCAAACCTTGGACCTGAGATCAGACAAGACCACCCGCTGAACTTAA	0	0	0	0	0	0	0	0	0	0	0	0	0	0	0	0	0	0	0	0	0	0	0	0	0	0	0	0	0	0	0	0	0	0	0	0	0	0	0	0	0	0	0	0	0	0
Pseudostichococcus monallantoides	Trebouxiophyceae	c13835dfe4718c6b14e6205ee971befe5e3984d1	TGAACGCATATTGCGCCCACGGCCTCGGCTAAGGGCATGCCTGTCTCAGCGTCCGCTCACCCCCTCGCCCACCCTTTCCTTGTTGAAAGCGGTTTGGACGGATGTGGCCGTCTCGCTCTCCTTTTAATCGAGGAAGAGCGGGTCGGCTGAAGCGCAGGGCTCGCGGCGGGACCCCATTCGATCGGGGCGCCAGCATGGTAGGTGGCTCACGCTCACATACTAGCTGTCGTCTCCCATATCACCGGGCGCTCCGCCTGCTGCCACAGCAGGAAAAACCAATCAAACCTTGGACCTGAGATCAGACAAGACCACCCGCTGAACTTAA	0	0	0	0	0	0	0	0	0	0	0	0	0	0	0	0	0	0	0	0	0	0	0	0	0	0	0	0	0	0	0	0	0	0	0	0	0	0	0	0	0	0	0	0	0	0
Symbiochloris symbiontica	Trebouxiophyceae	2240d5fe89e0cf2d618725adba812956efc2e125	TGAACGCATATGGCGCCTGAAGCCTCGGCCGAGGGCATGCCTGCCTCAGTGTCGTTCCAACCCCCTCTCCGAACAGGGCTTTTTCACGAAGGCCTCTGGCCTCGGAGGAACTGGCCTCTCCCCTAACCACGGGACTGGCTGAAAGGCAATCGGCCCGGTCGAGCGACCGGCACCTGTGGTGGTGGCCCCCGCGCCTCCCCTCTGGACCGGATGCTCGCACTGCCAGCGGCCCTTTTAACGCAACCCCCAACCATTCGACCTGAGTTCAGGCAAGAGCACCCGCTGAACTTAA	0	0	0	0	0	0	0	0	0	0	0	0	0	0	0	0	0	0	0	0	0	0	0	0	0	0	0	0	0	0	0	0	0	0	0	0	0	0	0	0	0	0	0	0	0	0
Trebouxia asymmetrica	Trebouxiophyceae	e3b963dd379ba31a010cac6f29eefce851603e2b	TGAACGCAAATTGCGCTCGAGGCCTTGGCCAAGAGCATGTCTGCCTCAGCGTCGGCTACTACCCTCAACCAAGTTCCCTATGTACATAGGGGATGCCGGTTGGATCTGGCCGTTCGGTTTGCCTTTCAGGTTGCCGGTCAGCTGAAATATATTCACGCTCTGGGAGCCGCTTTCCTTCCGAGGAGAGGCGAGTTCCGATTTGGTAGGTGACCTTTGCCGGTTACATGCCTTCGTTGCCCGCTAAGCTTCCCAGTATGCGTTGTGCAGGACGCCTTTTGGCTTTCGACCTGAGGTCAGGCAAGAACACCCGCTGAACTTAA	0	0	0	0	0	0	0	0	0	0	0	0	0	0	0	0	0	0	0	0	0	0	0	0	0	0	0	0	0	0	0	0	0	0	0	0	0	0	0	0	0	0	0	0	0	0
Trebouxia asymmetrica	Trebouxiophyceae	78dc8988dd8ba5e8e77ea25e7b0e96f358d5dd41	TGAACGCAAATTGCGCTCGAGGCCTTGGCCAAGAGCATGTCTGCCTCAGCGTCGGCTACTACCCTCAACCAAGTTCCCTATGTACATAGGGGATGCCGGTTGGATCTGGCCGTTCGGTTTGCCTTTCAGGTTGCCGGTCAGCTGAAATATATTCACGCTCTGGGAGTCGCTTTCCTTCCGAGGAGAGGCGAGTTCCGATTTGGTAGGTGACCTTTGCCGGTTACATGCCTTCGTTGCCCGCTAAGCTTCCCAGTATGCGTTGTGCAGGACGCCTTTTGGCTTTCGACCTGAGGTCAGGCAAGAACACCCGCTGAACTTAA	0	0	0	0	0	0	0	0	0	0	0	0	0	0	0	0	0	0	0	0	0	0	0	0	0	0	0	0	0	0	0	0	0	0	0	0	0	0	0	0	0	0	0	0	95	0
Trebouxia asymmetrica	Trebouxiophyceae	5299217a09bf029d60b7b2710c28422fd29ef206	TGAACGCAAATTGCGCTCGAGGCCTCGGCCAAGAGCATGTCTGCCTCAGCGTCGGCTACTACCCTCAACTAAGTTCCCTATGAACATAGGGGATGCCTGTTGGATCTGGCCGTCCGGTCTACCTTTCAGGTTGCCGGTCAGCTGAAAAATATTCACGCTCTGGGGGCTGCTTTCCTTCCAAGGAGAGGCTAGTTCCGATTTGGTAGGTGACCTTTGCCGGTTACATGCCTTCGTTGCCCGCTAAGCTTCCCAGTATGCGTTGTGCAGGACGCCTTTTGGCTTTCGACCTGAGGTCAGGCAAGAACACCCGCTGAACTTAA	0	0	0	259	0	0	0	0	0	0	0	0	0	0	0	0	0	0	0	0	0	0	0	0	0	0	0	0	0	0	0	0	0	0	0	0	0	0	0	0	0	0	0	0	3	0
Trebouxia decolorans	Trebouxiophyceae	157e28cb77def504c4ce6b28382335859acc8dfa	TGAACGCAAATTGCGCTCGAGGCTTCGGCCAAGAGCATGTCTGCCTCAGCGTCGGCTACTACCCTCAACTAAGTTTCCTATCATTGATAGGGGATGCCAGTTGGATCTGGCCGTCCGGTTTGCCTTTCAGGTTGCCGGTCAGCTGAAATACATTCACGCTCTGGGGGCTGCTTTCCTCGAAAGGCTACTTTCGAGGGGAGGTGAGTTCCGATTTGGTAGGTGACCTTTGCCGGTTGCATGCCTTCGTTGCCCGCTAAGCTTCCCAGTAGTCGTTGTGCAGGACGCCTTTTGGCTTTCGACCTGAGGTCAGGCAAGAACACCCGCTGAACTTAA	0	0	0	0	0	0	0	0	0	0	0	0	0	0	0	0	0	0	0	0	0	0	0	2748	0	0	0	0	0	0	0	0	0	0	0	0	0	0	0	0	0	0	0	0	0	0
Trebouxia impressa	Trebouxiophyceae	6926f567333a9e83f8cd95f90f0aadd88f147566	TGAACGCAAATTGCGCTTGAGGCTTCGGCCAAGAGCATGTCTGGCTCAGCGTCGGCTTACTACCCTCAACCAATTCCCTCATGGAAATTGATTGGAGCTGGCTTTCCGGTTTTCCGACTAGGTTGCCGGTCAGCTGAAAAATATTCGCGCTGTGGGAGCTGCTTTCCCTTCAAAAAGGAAAGCCGAGTTCCGATTTGGTAGGTGACCTTTGCCGGTTGCATGCCTTCGTTGCTCGCAATGGCTCCCATGAAAGCGTGTGCAGGACGCCTTTTGGCTTTCGACCTGAGCTCAGGCAAGAACACCCGCTGAACTTAA	0	0	0	0	25	0	0	0	0	0	0	0	0	0	0	0	0	0	0	0	0	0	0	78	0	0	0	0	0	0	0	0	0	0	0	0	0	0	0	0	0	0	0	0	0	0
Trebouxia impressa	Trebouxiophyceae	ead1ec10cb4904ad24e6a718dfdb658f40d540bf	TGAACGCAAATTGCGCTTGAGGCTTCGGCCAAGAGCATGTCTGGCTCAGCGTCGGCTTACTACCCTCAATCAATTCCCTTGTGGAAGTTGGTTGGAGCTGGCTTTCCGGTTTTCCGACTAGGTTGCCGGTCAGCTGAAAAACATTCGCGCTGTGGAAGCTGCTTTCCCTTCAAAAAGGAAAGCCGAGTTCCGATTTGGTAGGTGACCTTTGCCGGTTGCATGCCTTCGTTGCTCGCAATGGCTTCCATGAAAGCGTGTGCAGGACGCCTTTTGGCTTTCGACCTGAGCTCAGGCAAGAACACCCGCTGAACTTAA	0	0	0	0	0	0	0	0	0	0	0	0	0	0	0	0	0	0	0	0	0	0	0	0	0	0	0	0	0	0	0	0	0	0	0	0	0	0	0	0	0	0	0	0	0	0
Trebouxia impressa	Trebouxiophyceae	a9371f0ca8c53a6cfeaf4813d3f4817ffc1d66c6	TGAACGCAAATTGCGCTTGAGGCTTCGGCCAAGAGCATGTCTGGCTCAGCGTCGGCTTACTACCCTCAATCGATTCCCTTGTGGAAATTGGTTGGAGCTGGCTTTCCGGTTTTCCGACTAGGTTGCCGGTCAGCTGAAAAATATTCGCGCTGTGGGAGCTGCTTTCCCTTCAAAAAGGAAAGCCGAGTTCCGATTTGGTAGGTGACCTTTGCCGGTTGCATGCCTTCGTTGCTCGCAATGGCTTCCATGAAAGCGTGTGCAGGACGCCTTTTGGCTTTCGACCTGAGCTCAGGCAAGAACACCCGCTGAACTTAA	0	0	0	0	0	0	0	0	0	0	0	0	0	0	0	0	0	0	0	0	0	0	0	0	0	0	0	0	0	0	0	0	0	0	0	0	0	0	0	0	0	0	0	0	0	0
Trebouxia impressa	Trebouxiophyceae	48131f48386fda34b912d005d62f3dd9543466da	TGAACGCAAATTGCGCTTGAGGCTTCGGCCAAGAGCATGTCTGGCTCAGCGTCGGCTTACTACCCTCAATGAATTCCCTTGTGGACACTGATTGGAGCTGGCTTTCCGGTTTTCCGACTAGGTTGCCGGTCAGCTGAAAAACATTCGCGCTATGGGAGCTGCTTTCCCTTCAAAAAGGAAAGCCGAGTTCCGATTTGGTAGGTGACCTTTGCCGGTTGCATGCCTTCGTTGCTCGCCATGGCTTCCATGAAAGCGTGTGCAGGACGCCTTTTGGCTTTCGACCTGAGCTCAGGCAAGAACACCCGCTGAACTTAA	0	0	0	0	0	0	0	0	0	0	0	0	0	0	0	0	0	0	0	0	0	0	0	0	0	0	0	0	0	0	0	0	0	0	0	0	0	0	0	0	0	0	0	0	0	0
Trebouxia impressa	Trebouxiophyceae	52b1bcf335d35cef5aa9b0ede4700124590b3963	TGAACGCAAATTGCGCTTGAGGCTTCGGCCAAGAGCATGTCTGGCTCAGCGTCGGCTTACTACCCTCAATCAGTTCCCTTGTGGACACTGATTGGAGCTGGCTTTCCGGTTTTCCGACTAGGTTGCCGGTCAGCTGAAAAACATTCGCGCTATGGGAGCTGCTTTCCCTTCAAAAAGGAAAGCCGAGTTCCGATTTGGTAGGTGACCTTTGCCGGTTGCATGCCTTCGTTGCTCGCCATGGCTTCCATGAAAGCGTGTGCAGGACGCCTTTTGGCTTTCGACCTGAGCTCAGGCAAGAACACCCGCTGAACTTAA	0	0	0	0	0	0	0	0	0	0	0	0	0	0	0	0	0	0	0	0	0	0	0	23	0	0	0	0	0	0	0	0	0	0	0	0	0	0	0	0	0	0	0	0	0	0
Trebouxia impressa	Trebouxiophyceae	cd60614aca7355f706013f897439ab1d48ed34d4	TGAACGCAAATTGCGCTTGAGGCTTCGGCCAAGAGCATGTCTGGCTCAGCGTCGGCTTACTACCCTCAATCAATTACCATGTGATACTTGATTGGAGCTGGCTTTCCGGTTTTCCATCTAGGTTGCCGGTCAGCTGAAAATCATTCGCGCTGTGGAAGCTGCTTTCCCTTAAACAAGGAGAGCCGAGTTCCGATTTGGTAGGTGACCTTTGCCGGTTGCATGCCTTCGTTGCTCGCCATGGTTTCCATGATAGCGTGTGCAGGACGCCTTTTGGCTTTCGACCTGAGCTCAGGCAAGAACACCCGCTGAACTTAA	0	0	0	0	0	0	0	0	0	0	0	0	0	0	0	0	0	0	0	0	0	0	0	0	0	0	0	0	0	0	0	0	0	0	0	0	29	0	0	0	0	0	32	0	0	0
Trebouxia impressa	Trebouxiophyceae	f83d7d08224035c2a6d97176ede849f44aca311e	TGAACGCAAATTGCGCTTGAGGCTTCGGCTAAGAGCATGTCTGGCTCAGCGTCGGCTTACTACCCTCAACCAATTCCCTTATGGAAATTGATTGGAGCTGGCTTTCCGGTTTTCCTATTAGGTTGCCGGTCAGCTGAAAAATATTCGCGCTGTGGGAGCTGCTTTCCCTTCAAAAAGGAAAGCCGAGTTCCGATTTGGTAGGTGACCTTTGCCGGTTGCATGCCTTCGTTGCTCGCAATGGCTCCCATGAAAGCGTGTGCAGGACGCCTTTTGGCTTTCGACCTGAGCTCAGGCAAGAACACCCGCTGAACTTAA	0	0	0	0	15	0	0	0	0	0	0	0	0	0	0	0	0	0	0	0	0	0	0	0	0	0	0	0	0	0	0	0	0	0	0	0	0	0	0	0	0	0	0	0	0	0
Trebouxia incrustata	Trebouxiophyceae	df518a781c128181de299dbadbf15a363b526ef6	TGAACGCAAATTGCGCTCGAGGCCTCGGCCAAGAGCATGTCTGCCTCAGCGTCGGCTACTACCCTCAACCTACTTTCCTATTTTGATGGGGATGTTTCTTGTCCTTAAAGGGGAAGTTTCCTATTTTATAGGAGATTTTTCTCGTTTTGACAGGAAATATTTCCTGTTCTTTATGGGGGAGGCCGGTTGGATCTGGCCGTCCGGATTGCCTTTCAGGCTGCCGGTTGGCTGAAATACATTCACGCTCTGGGGGTTGCTTTCCTTTCAAGGAGAGACGAGTTCCGATTTGGTAGGTGACCTTTGCCGGTTGCATGCCTTCGTTGCTCGTTAGGCTTCCCAGTATGCGTTGTGCAGGACGCCTTTTGGCTTTCGACCTGAGGTCAGGCAAGAACACCCGCT…	7682	13485	2266	29249	1556	31821	33597	1966	28441	12119	2438	24298	1534	2774	45295	21321	42218	2696	16726	3147	41112	32251	3418	22777	28997	17799	544	369	44982	16744	18217	12318	1111916	16271	11416	11897	29448	7941	1541	23876	15637	1465	2121	2562	1782	14326
Trebouxia incrustata	Trebouxiophyceae	b1b14e0e01a8ab1edba20f643a63c058140b84ea	TGAACGCAAATTGCGCTCGAGGCCTCGGCCAAGAGCATGTCTGCCTCAGCGTCGGCTACTACCCTCAACCTAATTTCCTATTTTGATGGGGATGTTTCTCGTCCTTACAGGGGAAGTTTCCTAATTGATAGGAGGTTTTTCTCGTTTTGACAGGAAATATTTCCTGTTCTTATGGGGGAGGCCGGTTGGATCTGGCCGTCCGGATTGCCTTTCAGGCTGCCGGTCGGCTGAAATACATTCACGCTCTGGGGGTTGCTTTCCTTTCAAGGAGAGACGAGTTCCGATTTGGTAGGTGACCTTTGCCGGTTGCATGCCTTCGTTGCTCGTTAGGCTTCCCAGTATGCGTTGTGCAGGACGCCTTTTGGCTTTCGACCTGAGGTCAGGCAAGAACACCCGCTG…	0	0	0	0	27	0	0	0	0	0	0	0	116	0	0	0	0	0	6	0	0	0	0	0	0	0	0	0	0	0	0	0	0	0	0	0	0	0	0	0	0	0	0	0	0	0
Trebouxia incrustata	Trebouxiophyceae	d0784ce43d0fe82ca0d177418e11e61e2216537f	TGAACGCAAATTGCGCTCGAGGCCTCGGCCAAGAGCATGTCTGCCTCAGCGTCGGCTACTACCCTCAACCCAATTTCCTATTTTGATGGGGAGGTTTCTCGTCCTTACAGTGGAAGTTTCCTATTTCTAGGAGATGTTTCTCGTTTTGACAGGAAATATTTCCTGTTTTTATAGGGGAGGCCGGTTGGATCTGGCCGTCCGGATTGCCTTTTAAGCTGCCGGTCGGCTGAAATACATTCACGCTCTGGGGGTTGCTTTCCTTTTAAGGAGAGACGAGTTCCGATTTGGTAGGTGACCTTTGCCGGTTGCATGCCTTCGTTGCTCGTTAGGCTTCCAGTATGCGTTGTGCAGGACGCCTTTTGGCTTTCGACCTGAGGTCAGGCAAGAACACCCGCTGAA…	0	0	0	0	0	0	0	0	0	0	0	0	0	0	0	0	0	0	0	0	0	0	0	0	0	0	0	0	0	0	0	0	0	0	0	0	0	0	0	0	0	0	0	0	146	0
Trebouxia simplex	Trebouxiophyceae	bd1f4238faf50354247c1c628ea9e31672559248	TGAACGCAAATTGCGCTCGAGGCTTCGGCCAAGAGCATGTCTGCCTCAGCGTCGGCTACTACCCTCAACTAAATTTCATTGGTGAATTCCGGTGAAAGGCAGTTGGATCTGGCCGTCCGGTTTGCCCTTTGGGTGGCCGGTCAGCTGAAATACATTCACGCTTTGGAAGCCTCTTTCCTTTCGAGGAAAGGCGAGTTCCGATTTGGTAGGTGACCTTTGCCGGTTGCATGCCTTCGTTGCCCGCTGTGCTCCCGAATGCGTTGTGCAGGACGCCTTTTGGCTTTCGACCTGAGGTCAGGCAAGAACACCCGCTGAACTTAA	0	0	0	0	0	0	0	0	0	0	0	0	0	0	0	0	0	0	0	0	0	0	0	0	0	0	0	0	0	0	0	0	16	0	0	0	0	0	0	0	0	0	0	0	0	0
Trebouxia sp. 13 GS	Trebouxiophyceae	904e55cd90e39e80a84e178729017e1c582a6d86	TGAACGCAAATTGCGCTCGAGGCCTCGGCCAAGAGCATGTCTGCCTCAGCGTCGGCTACTACCCTCAAACCCCTTTCAAGTGGGAGGAGTTTGGATTTGGTCGTCCGGTGTGCCCTTGAGCTGCCGGTCAACTGAAACATAATCACGCTTTGAAGGCCCTTTCCCCTTCAGGAAAGGCGAGTCCGGATTTGGTAGGTGGCCTTTGCCGGTTACATGCCCTTCGTTGCTCGCTGTGCCTTCCATTGGCCGTGTGCAGGACGCCTTTTGGCTTTCGACCTGAGGTCAGGCAAGAACACCCGCTGAACTTAA	0	0	0	0	0	0	0	0	0	0	0	0	0	0	0	0	0	0	0	0	0	0	0	0	0	0	0	0	0	0	0	0	0	0	0	0	0	0	0	0	0	0	0	0	0	0
Trebouxia sp. A25	Trebouxiophyceae	a8a75abc01a41940a5928ec6a1aeb37b36296bd4	TGAACGCAAATTGCGCTCGAGGCCTTGGCCAAGAGCATGTCTGCCTCAGCGTCGGCTACTACCCTCAACTAAGTTTCCTATTTTTTATAGGGGATGCCGGTTGGATCTGGCCGTCCGGCTTGCCTTTCAGGTTGCCGGTCAGCTGAAATACATTCACGCTCTGGGGGGCTGCTTTCCTTTCGAGGAGAGGCGAGTTCCGACTTGGTAGGTGACCTTTGCCGGTTACATGCCTTCGTTGCCCGCTAAGCTTCCCAGTAGCGTTGTGCAGGACGCCATTTGGCTTTCGACCTGAGGTCAGGCAAGAACACCCGCTGAACTTAA	24	0	0	0	0	0	0	0	0	0	0	578	0	0	0	0	0	0	0	0	0	0	28243	0	0	0	0	0	0	0	0	0	0	0	0	5	0	0	0	537	0	7	0	5	161	5
Trebouxia sp. hap16	Trebouxiophyceae	af7dfa9c3a6bb3c75b688d7237eeddf764784e9a	TGAACGCAAATTGCGCTCGAGGCCTCGGCCAAGAGCATGTCTGCCTCAGCGTCGGCTACTACCCTCAATTAAATTTCATTGGTGAACTCCGATGAAAGGCAGTTGGATCTGGCCGTCCGGTTTGCCTTTTAGGTTGCCGGTCAGCTGAAATACATTCACGCTTTGAGAGCTGCTTTCCTTTCGGGAAAGGCGAGTTCCGACTTGGTAGGTGACCTTTGCCGGTTGCATGCCTTCGTTGCCCGCTATGCTCTCATCTGCGTTGTGCAGGACGCCTTTTGGCTTTCGACCTGAGGTCAGGCAAGAACACCCGCTGAACTTAA	0	0	0	0	61	0	0	0	0	0	0	0	0	0	0	0	0	0	0	0	0	0	0	0	0	0	0	0	0	0	0	0	0	0	0	0	0	0	0	0	0	0	0	0	0	0
Trebouxia sp. hap16	Trebouxiophyceae	6c1ba3d26f0d837379463206f1d217a6cedc4aeb	TGAACGCAAATTGCGCTCGAGGCCTCGGCCTAGAGCATGTCTGCCTCAGCGTCGGCTACTACCCTCAACTAAATTTCATTGGTGAACTCCGATGAAAGGCAGTTGGATCTGGCCGTCCGGTTTGCCTTTTGGGTTGCCGGTCAGCTGAAATACATTCACGCTTTAAGAGCTGCTTTCCCTTCGGGAAAGGCGAGTTCCGATTTGGTAGGTGACCTTTGCCGGTTGCATGCCTTCGTTGCCCGCTATGCTCTCAACTGCGCTGTGCAGGACGCCTTTTGGCTTTCGACCTGAGGTCAGGCAAGAACACCCGCTGAACTTAA	46	0	62	0	2848	0	0	0	0	115	0	0	0	0	0	0	0	0	0	0	0	0	0	32	0	0	0	319	0	0	0	0	0	0	0	0	0	0	0	0	0	0	0	0	0	0
Trebouxia sp. P-218	Trebouxiophyceae	4a35444b161835bb9da79dfc7e4c9d4e355558b7	TGAACGCAAATTGCGCTCGAGGCTTCGGCCAAGAGCATGTCTGCCTCAGCGTCGGCTACTACCCTCAACTAAGTTTCCTATGAAAGACTAGGGGATGCCAGTTGGATTTGGCCGTCCGGTTTGCCTTGCAGGCTGCCGGTCAGCTGAAATACATTCACGCTTTGGGGGCTGCTTTCCTTGAAAGGCTACTTTCAAGGGGAGGCGAGTTCCGATTTGGTAGGTGACCTTTGCCGGTTACATGCCTTCGTTGCTCGCTAAGCTTCCCAGTAGTCGATGTGCAGGACGCCTTTTGGCTTTCGACCTGAGGTCAGGCAAGAACACCCGCTGAACTTAA	0	0	0	0	0	0	0	0	0	0	0	0	0	0	0	0	0	0	0	0	0	0	742	0	0	0	0	0	0	0	0	0	0	0	0	0	0	0	0	0	0	0	0	0	0	0
Trebouxia sp.98	Trebouxiophyceae	b129442f490a3cbef5efecb73a1675e2e3e418f3	TGAACGCAAATTGCGCTCGAGGCCTCGGCCAAGAGCATGTCTGCCTCAGCGTCGGCTACTACCCTCAACTAAGTTTCCTATGACTATAGGGATGCCGGTTGGATCTGGCTGTCCGGCTTTCCTTTCAGGTTGCCGGTCAGCTGAAATACATTCACGCTCTGGGGGCTGCTTTCCTTTCGAGGAAAGGCGGGTTCCGATTTGGTAGGTGACCTTTGCCGGTTACATGCCTTCGTTGCCCGCTAAGACTCCCAGTAAGCGTTGTGCAGGACGCCTTTTGGCTTTCGACCTGAGGTCAGGCAAGAACACCCGCTGAACTTAA	2953	429	0	945	31	0	0	0	0	4332	0	255	0	0	0	0	0	4643	54	0	0	0	2871	0	0	0	4748	753	22	232	39	752	5332	0	0	85	68	5211	13733	1339	0	25	217	559	557	78
Trebouxia sp.E6	Trebouxiophyceae	c8ffe201c0612e93f817e015a28f2cc4d831fbb6	TGAACGCAAATTGCGCTCGAGGCCTCGGCCAAGAGCATGTCTGCCTCAGCGTCGGCTACTACCCTCAACTAAGTTTCCTATTCTCATAGGGGATGCCGGTTGGATCTGGCCGTCCGGTTTTCCTTTCAGGTTGCCGGTCAGCTGAAATACATTCACGCTCTGGGAGCTGCTTTCCTTTCGAGGAGAGGCGAGTTCCGATTTGGTAGGTGACCTTTGCCGGTTACATGCCTTCGTTGCCCGCTAAGTTTCCCAGCATGCGTTGTGCAGGACGCCTTTTGGCTTTCGACCTGAGGTCAGGCAAGAACACCCGCTGAACTTAA	611	0	0	0	0	0	0	0	0	0	0	0	0	0	0	0	0	0	0	0	0	0	0	0	0	0	0	0	0	0	0	0	0	0	0	0	0	0	0	255	0	0	0	0	11	0
Trebouxia vagua	Trebouxiophyceae	42dc65678f0d5cb220f90a61620284af1f855373	TGAACGCAAATTGCGCTCGAGGCCTCGGCCAAGAGCATGTCTGCCTCAGCGTCGGCTACTACCCTCAACTAAGTTTCCTATCATCATAGGGGATGCCGGTTGGATCTGGCTGTCCGGTTTTCCTTTCAGGTTGCCGGTCAGCTGAAATACATTCACGCTCTGAGGGCTGCTTTCCTTTCGAGGAAAGGCTGGTTCCGATTTGGTAGGTGACCTTTGCCGGTTACATGCCTTCGTTGCCCGCTAAGTCCCTCAGTACGCGTAGTGCAGGACGCCTTTTGGCTTTCGACCTGAGGTCAGGCAAGAACACCCGCTGAACTTAA	0	0	0	0	0	0	0	0	0	0	0	0	0	0	0	0	0	0	0	0	0	0	0	0	0	0	4588	884	0	1412	0	0	0	0	0	0	0	12	0	0	0	0	0	0	0	0
Trebouxia vagua	Trebouxiophyceae	2c4d0bf0bf03a679407fa5d63db376d231588a86	TGAACGCAAATTGCGCTCGAGGCCTCGGCCAAGAGCATGTCTGCCTCAGCGTCGGCTACTACCCTCAACTAAGTTTCCTATTATCATAGGGGATGCCGGTTGGATCTGGCTGTCCGGTTTTCCTTTCAGGTTGCCGGTCAGCTGAAATACATTCACGCTTTGGGGGCTGCTTTCCTTTCGAGGAAAGGCTGGTTCCGATTTGGTAGGTGACCTTTGCCGGTTACATGCCTTCGTTGCCCGCTAAGACTCCCAGTATGCGTAGTGCAGGACGCCTTTTGGCTTTCGACCTGAGGTCAGGCAAGAACACCCGCTGAACTTAA	0	0	0	136	26	0	0	0	0	18215	0	22	0	0	0	0	0	22172	116	0	0	0	0	0	0	0	439	25663	0	0	0	0	16	0	7	9	29	2775	0	0	0	0	0	2814	93	19
Bracteacoccus aggregatus	Chlorophyceae	adb9e0c265e042c4c46f5119952df1078636261a	TGAACGCATATTGCGCCCAAGACTTCGGTCGAGGGCATGTCTGCGTCAGCGTCGGTATATACCCTCGCTTCCCTCCTGTTTGTATGAACATGGGGTCGGCCCAGCGCTTGCTGCCGGGCTTGGAAGCGGATCTGGCTTTCCCACTGCTTCAGTGGGTTTGCCGAAAAGCAGAGGCTAGAGCGAGGACCTGTCATGGGCTCAACTGGATAGGTAGAAGCGGTGCTGCAAAGCGCTGCCAATACACGAAAGTTGGTGCCTTGGACCTCGCTGGCGGCCAGCAGGAAACGAGCGGTCGTGTTGTTGGCACCTATGGTGCCAATGGCCGCCGCCGTCTACCATTCGACCTGACCTCAGGCAAGATTACCCGCTGAACTTAA	0	0	0	0	0	0	0	0	0	0	0	0	0	0	0	0	0	0	0	0	0	0	0	0	0	0	0	0	0	0	0	0	0	0	0	0	0	0	0	0	0	0	0	0	0	0
Bracteacoccus bullatus	Chlorophyceae	e83f77c0b5eaeac7d54d303eb00b32ac4282c995	TGAACGCATATTGCGCCCAAGACCTCGGTCGAGGGCATGTCTGCCTCAGCGTCGGTATAAACCCATCGCTTCCCTCCCCTGTTAAACCAAGGGGGTCGGCCCATCACTTGCTGGTGGGCTTGGAAGCGGAGCTGGCTTTCCCACGCTTCGTGCGTGGGTTGGCTGAAAAGCAGAGGCTAGAGCTAGGACCCATCATGGGCTCAACTGGATAGGTAGACCTGGCGCCTAACGGCACCTCCTACACGAAGTTGTGGCTTGTGGTCCTCGGCTGGCGGCCTGCAGGAAATGAGCGTGTGTGCGTGTTGGAGCTTCTGCTTCCACCGCCTCCGCCATCTACCATTCGACCTGAGCTCAGGCAAGATTACCCGCTGAACTTAA	0	0	0	0	0	0	0	0	0	0	0	0	0	0	0	0	0	0	0	0	0	0	0	0	0	0	0	0	0	0	0	0	0	0	0	0	0	0	0	0	0	0	0	0	0	0
Bracteacoccus xerophilus	Chlorophyceae	5d3888a8e53508f0c7c204f704a8753c8ed038c3	TGAACGCATATTGCGCCCAAGACCTCGGTCAAGGGCATGTCTGCCTCAGCGTCGGTTTAACCCCTCGCTCCCCTCATTCTGAATGGGTCGGCCCCGCTGCTTGCCGGGCTTGGGAGCGGAGCTGGCTGTCCCACCGCTTCAGGCTGTGGGTTGGCTGAAAAGCAGAGGCTAGAGCAGAGACCCGTTCAGGGCTCAACTGGATAGGTAGCACGAGCGCTCCTCGGAGCCTCACTACACGAAGTTGATGCCTGTGGACTTTGCTGGCGGCCGACTTGGCTTGCTGAGCTTTTAACTCAGCTGTCAAACCACCTAACCATTCGACCTGAGCTCAGGCAAGAACACCCGCTGAACTTAA	0	0	0	0	0	0	0	0	0	0	0	0	0	0	0	0	0	0	0	0	0	0	0	0	0	0	0	0	0	0	0	0	0	0	0	0	0	0	0	0	0	0	0	0	0	0
Chlorosarcinopsis eremi	Chlorophyceae	743e6501c8a72896896a7ea76fb5143b8a8a9834	TGAACGCATATTGCGCCCGAGGCCTCTGGCCAAGGGCATGTCTGCCTCAGCGTCGGGTTAATACTCGCCCCCTCTTCTCATTTATGAGTAGAACGGGCGGATCTGGCCGTTCCAGTGATCATTTGAGAGCTGGATCAGCCGAAGAACAGAGGCTAACCAAGGACCCGTCAAGGGCCGCAACTGGGTGGGCAGCTCACGCTTGCTATATCATCTTGGTTGTTGGTCTGGGACTTTGTTGTTCGGCCCAAAACAGGAAAACCCACATTCATTATCTCGACCTGAGCTCAGGCAAGAACACCCGCTGAACTTAA	0	0	0	0	0	0	0	0	0	0	0	0	0	0	0	0	0	0	0	0	0	0	0	0	0	0	0	0	0	0	0	0	0	0	0	0	0	0	0	0	0	0	0	0	58	0
Neocystis mucosa	Chlorophyceae	c87e3daa178fb7e17083c99125a5f1c8290fd006	TGAACGCATATTGCGCTCGAGGCCTCGGCCGAGAGCATGTCTGCCTCAGCGTCGGCCCACCCCTCGCCACCCTTTCCCCCTTTTGATTTCAAAGGGGAGACTGGAAAGGCGGAGCTGGCCGTCTCGGCGCCCTTTAAAGGCTGCCGGGTCGGCTGAAGCATAGAGGCTTGAGCACGGACCCCGTTTGATGGGCACAGCTTGGTAGGTAGCTCACGCTGCATGCCGCTGGCGCCCTAGGGGACCATGCTGTAAAGCCTGCAGGAAAAGGGGGCCATTCAATTGGCCCCTGCTTTCACTTTCGACCTGAGTTTAGGCAAGGCTACCCGCTGAACTTAA	0	0	0	0	0	0	0	0	0	0	0	0	0	0	0	0	0	0	0	0	0	0	0	0	0	0	0	0	0	0	0	0	0	0	0	0	0	0	0	0	0	0	0	0	0	0
Pleurastrosarcina terriformae	Chlorophyceae	d6848f31874a732b14d386e6267a9290e261eb7c	TGAACGCACATTGCGCCCGAGGCCTCGGCCAAGGGCATGTCTGCCTCAGCGTCGGTCAACACCCTCACCCCAACCCCCTCTCCTCACCGGGAGGGGGCGCCGGGTGGAACTGGCAGTCTCGGCCCCTGCTTCGGCGGGGGGCCGGGTCTGCTGAAGCACAGAGGCCTGAGCATCGACCCATGTCTCGGGCGCCGGCTTGGTAGGTAGCACAGCTACATGCCGCCGACGCCTGTGGGGCTTTGCTGGGGGCCAGTCGGAGTGCTTGCGCTCCAACACCCTTACCAATTCGACCTGAGATCAGGCAAGACCACCCGCTGAACTTAA	0	0	0	0	0	0	0	0	0	0	0	0	0	0	0	0	0	0	0	0	0	0	0	0	0	0	0	0	0	0	0	0	0	0	0	0	0	0	0	0	0	0	0	0	9	0
Spongiochloris spongiosa	Chlorophyceae	02193dc6cb2c9e9e5bf55dee5f51a138d04e1a03	TGAACGCATATGGCGCTCGAGGCTTCGGCCAAGAGCATGTCTGCCTCAGCGTCGGGTTAATATCACACCCACATACCCTGTGTATGTGATTCCGTGTGGACCTGGCCGTTCCAGTTCAGTGCTCGACCACCTTGACTGGTGATCGAATCAGTCACCCTGGATCGGCTGAAGAGCAGAGGCTAACTCTGGACCCGCTACGGGCCGCAATTGAGTAGGCACTTGTTGCTAATACTTTAATTGTTGGTCTGGGACTATTGTTCGGCCCTAACCAGGAAATTAACCTTATTTTCTCGACCTGAGCTCAGGCAAGAACACCCGCTGAACTTAA	0	0	0	0	0	0	0	0	0	0	0	0	0	0	0	0	0	0	0	0	0	0	0	0	0	0	0	0	0	0	0	0	0	0	0	0	0	0	0	0	0	0	0	0	0	0
Tetracystis vinatzeri	Chlorophyceae	d53a7e2661d3682bad65f35d005cc34dcf09bb2b	TGAACGCATATTGCGCTCAAGGCTTCGGCCGAGAGCATGTCTGCCTCAGCGTCGGGTTAATATCACTCCACTCAACCCTGTGTTGAATGCGTAGTGGATCTGGCTGTCCCAATGCGTCACGATTTCTCCGGAGATTGTGAATCAACGCGATGGGTCAGCTGAAGTGCAGAGGCTGATGCAAGGACCCTTATGGGCCGCAACTGGGTAGGCAGCTCACGCTTGCTATTTCTAGTTGTTGGCTTGGACCATGCGTCTGCCCTCAAACAGGAACATTAACCTTATTTTCTCGACCTGAGCTCAGGCAAGAACACCCGCTGAACTTAA	0	0	0	0	0	0	0	0	0	0	0	0	0	0	0	0	0	0	0	0	0	0	0	0	0	0	0	0	0	0	0	0	0	0	0	0	0	0	0	0	0	0	0	0	0	0
aff. Spongiochrysis	Ulvophyceae	da463d9f6ba882874ef8a52c0821a67bf513d360	TGAACGCATATGGCACCCGAGACCTCGGTCGAGGGTATGTCTGCGTCAGAGTCGGCGTAAAAACATCCCCAAGGACACACCACCTCTCTTAAATGCGGGGCGTGTCGGCGGGGGAGCTGGACTTCCCACCTTTCTCGGGTGGGTCGTCCGAAGGACAGAGACGGAGGAGCGGGCCGCTGGCCCGTCAGTGCCACGATTTGGTGGGAGGACGGGGACTTGATCCCCTATCCGCATCATCGTCGTGCGCTGGTGGAGACGCCTATGGCTCGTCTCGCTCCGCCATGCAGGAAATAAATAATCCAGTCCGACCTGACATCAGGCAAGATCACCCGCTGAACTTAA	0	0	0	0	0	0	0	0	0	0	0	0	0	0	0	0	0	0	0	0	0	0	0	0	0	0	0	0	0	0	0	0	0	0	0	0	0	0	0	0	0	0	0	0	0	0
Desmochloris halophila	Ulvophyceae	0eac49d0fb4762148e60d9904375cca700a29a7e	TGAACGCATATTGCGGTCGAGGCTTCGGCCGAGACCATGTCTGCCTCAGCGTCGGAGTAAACCCTCACCCCCTTTCCATTGTGATTGGAGGTGGAGCTGGTCTCCCCAGGGCTTTTTCGAAAACCCTGGGCTGGCTGAAATGCAGAGGCACGCGCACGGACCTGTATGGCGACAGCAAGGTAGGTAGCTCGTCTACTCCAGCTGACGCTTTGGGCCCGCTGCGCTGCCCGCAGGAACCACTCCTTATCGACCTGAGATCAGGCAAGGCTACCCGCTGAACTTAA	0	0	0	0	0	0	0	0	0	0	0	0	0	0	0	0	0	0	0	0	0	0	0	0	0	0	0	0	0	0	0	0	0	0	0	0	0	0	0	0	0	0	0	0	0	0
Fernandinella sp.	Ulvophyceae	3f2cb41ae22f55352a95a5e251200c0108a52970	TGAACGCATATTGCGGTCGAGGCTTCGGCTAAGACCATGTCTGCCTCAGCGTCGGTGTGAACCCTCATCCCCCCCCATCTGGGGGCTCGGATGGACCTGGCCTCCCCAGCTTCCGGGCTGGGCTGGCTGAAATTCGGAGGTTCACGCTTGGGCCTGTATGGCAACAGCAAGGTAGGTAGTTTACTACTCCAGCTGCTGCTTTGGGCACTTGCACGGACCCGCAGGAATCACTCACTCTTTCGACCTGAGATCAGGCAAGGCTACCCGCTGAACTTAA	0	0	0	0	0	0	0	0	0	0	0	0	0	0	0	0	0	0	0	0	0	0	0	0	0	0	0	0	0	0	0	0	0	0	0	0	0	0	0	0	0	0	0	0	0	0
Trentepohlia sp.	Ulvophyceae	50bccf2130515d82ef3378733bf748cb43229f57	TGAACGCATATGGCACCCGAGACTTCGGTCGAGGGTATGTCTGTCTCAGAGTCGACGTAAAAACATCCCCAAGGAAAGACCAACGCGTCTATCCTTCGGGGGAGCTGGCCCCCCCGGGAGCCGGGTTTCGGCCCAAGCCCCCGGGTCGGCTGAAGGTAAGAGACGGGGGACCGCATGCGCCGGGCAGCCACGATTTTGGTGGGAGGACCTCGTGTCCGCATCACAGATCGTGCGTCCAACCTTAGCGTGCGGCCGTTTGGACCCCGCCATTGCAGGAAACAACAAAATATGTTTTCGACCTGAGATCAGGCAAGATCACCCGCTGAACTTAA	0	0	0	0	0	0	0	0	0	0	1917	0	0	0	0	0	0	0	0	0	0	0	0	0	0	0	0	0	0	0	0	0	0	0	0	0	0	0	0	0	0	0	0	0	0	0
aff. Cylindrocystis	Streptophytes	e84d38511dc333c8b9d64d71c23a82f77ac93239	TGAACGCAAATTGCGCCCAAGGCTTCGGCCGAGGGCATGTCTGCCTGAGCGTCACCATTACCCCTCACAACCACATCTTATGATGCGATTGTGGATTTGGCCATCTTTATGCGCGGTGAGTGATCATCTTTAAAGTTGGCTTAAACATAGACTTGATGCAGAATCTCATTCTAACACAACGTGGTAATCCGCTCGTCGGAGGATCGTTGTGTCATAAGATGATGCATGGAGTTGCAGGATAATTTTCAAACCTTTGACCTCAGATCAGGCAAGACTACCCGCCGAATTTAA	0	0	0	0	0	0	0	0	0	0	0	0	0	0	0	0	0	0	0	0	0	0	0	0	0	0	0	0	0	0	0	0	0	0	0	0	0	0	0	0	0	0	0	0	0	0
Interfilum massjukiae	Streptophytes	b14ee2515d5ddfe3819c3224172cd27b3eccb351	TGAACGCATATTGCGCCCGCGGCCTCGGCCAAGGGCATGCCTGCCTGAGCGTCATTATAACACCTCACAACCCCTAATAGGGTGCGTGGATCTGGCCGTCCGGGCTCTCGCAGTCTGGTCGGCTGAAAGGCAGATGCAAAGCCAGCAGCCCATTCAACGGCAAGGCGTGGTAGACCGCATCGCGGGGCGATCGTCTTGCCGGGGCTGATTGCGGCTTTCGCATTCGCAGGAACCGCCACTCCCCAATTGGACTTCGGTCTGATAAGGAGCGGCCTTGACCCATTGACCTCAGATCAGACAAGATTACCCGCCGAATTTAA	7	148	0	0	0	0	0	0	0	0	0	0	0	0	0	0	0	0	0	0	0	0	0	0	0	0	0	0	0	0	0	0	0	0	0	0	0	0	0	0	0	0	25	0	0	0
Interfilum paradoxum	Streptophytes	641aaeb5f21db393db0a0df7195cdc8e4d2102bd	TGAACGCATATTGCGCCCGCGGCCTCGGCCAAGGGCATGCCTGCCTGAGCGTCATTATAACACCTCACAACCCCTAATAGGGTGCGTGGATCTGGCCGTCCGGGCTCTCGAGTCTGGTCGGCTGAAAGGCAGATGCAAAGCCAGCAGCCCATTCAACGGCAAGGCGTGGTAGACCGCATCGCGGGGCGATCGTCTTGCCGGGGCTGATTGCGGCTTTCGCATTAGCAGGAACCGCCGCTTCCCAAGCAAACTTCGGTTTGTGAAGGAGCGGCCTTGACCCATTGACCTCAGATCAGACAAGATTACCCGCCGAATTTAA	0	0	0	0	0	0	0	0	0	0	0	0	0	0	0	0	0	0	0	0	0	0	0	0	0	0	0	0	0	0	0	68	0	0	0	0	0	0	0	0	0	0	0	0	0	0
[truncated: 38 more columns]

## Sheet: species_absolute_abundance
Species list	Proven photobiont	Classification	VK001	VK003	VK006	VK008	VK009	VK011	VK014	VK016	VK020	VK030	VK032	VK034	VK036	VK037	VK050	VK053	VK054	VK061	VK063	VK064	VK070	VK071	VK072	VK073	VK074	VK075	VK080	VK081	VK089	VK090	VK101	VK102	VK103	VK104	VK105	VK106	VK107	VK108	VK109	VK110	VK111	VK112	VK113	VK114	VK115	VK116	VK117
aff. Asterochloris	1	Trebouxiophyceae	0	0	0	0	0	0	0	0	0	0	0	0	0	0	0	0	0	0	0	0	0	0	0	0	0	0	0	0	0	0	0	0	0	0	0	0	0	0	0	0	0	0	0	0	0	0	0
aff. Symbiochloris	1	Trebouxiophyceae	0	0	0	0	0	0	0	0	0	0	0	0	0	0	0	0	0	0	0	0	0	0	0	0	0	0	0	0	0	0	0	0	0	0	0	0	0	0	0	0	0	0	0	0	0	0	0
Apatococcus lobatus	0	Trebouxiophyceae	0	0	0	0	2	0	0	131	0	0	0	0	0	0	0	0	0	0	0	0	0	0	2123	0	0	0	0	0	0	0	0	0	0	0	0	0	0	0	0	0	0	0	0	1617	0	0	0
Apatococcus sp.1	0	Trebouxiophyceae	0	783	0	0	2	0	0	0	0	0	0	0	0	0	0	0	0	0	0	0	0	0	0	0	0	0	0	0	0	0	0	0	0	0	0	0	0	0	0	0	0	0	0	0	0	0	0
Apatococcus sp.2	0	Trebouxiophyceae	0	0	0	0	0	0	0	0	0	0	0	0	0	0	0	0	0	0	0	0	0	0	0	0	0	0	0	0	0	0	0	0	0	0	0	0	0	0	0	0	0	0	0	0	0	0	0
Apatococcus sp.3	0	Trebouxiophyceae	0	0	0	0	0	0	0	0	0	0	0	14	0	0	0	0	0	0	0	0	0	0	0	0	0	0	0	0	0	0	0	0	0	0	0	0	0	0	0	0	0	0	0	0	0	0	0
Asterochloris glomerata	1	Trebouxiophyceae	0	0	0	0	0	0	0	0	0	0	0	0	0	0	0	0	0	0	0	0	0	0	0	0	0	0	0	0	0	0	0	0	0	0	0	0	0	0	0	0	0	0	0	0	0	0	0
Asterochloris magna	1	Trebouxiophyceae	0	0	0	0	0	0	0	0	0	0	0	0	0	0	0	0	0	0	0	0	0	0	0	0	0	0	0	0	0	0	0	0	0	0	0	0	0	0	0	0	0	0	0	0	0	0	0
Asterochloris pseudoirregularis	1	Trebouxiophyceae	955	592	8631	238	2232	0	5477	51	9521	3228	368	942	866	126	0	0	0	0	0	0	339	0	85	0	0	0	0	0	7997	62	0	0	0	114	0	48	0	0	0	0	0	0	0	0	0	0	0
Asterochloris sp. 4CONIST	1	Trebouxiophyceae	0	0	0	0	18	0	0	0	0	0	0	0	0	0	0	0	0	0	0	0	0	0	0	0	0	0	0	0	0	0	0	0	0	0	0	0	0	0	0	0	0	0	0	0	0	0	0
Asterochloris sp. CL222	1	Trebouxiophyceae	0	0	0	0	0	0	0	0	0	0	0	0	0	0	0	0	0	0	0	0	0	0	0	0	0	0	0	0	0	0	0	0	0	0	0	0	0	0	0	0	0	0	0	0	0	0	0
Asterochloris sp. CL307	1	Trebouxiophyceae	2462	2715	5158	0	1644	0	1329	237	23431	595	1796	385	3456	0	0	0	23	0	0	0	0	0	0	0	0	0	0	0	0	0	0	0	0	0	0	0	0	0	0	0	0	0	0	0	0	0	0
Asterochloris sp.CL190	1	Trebouxiophyceae	0	0	0	0	0	0	0	0	0	0	0	0	0	0	0	0	0	0	0	0	0	0	0	0	0	0	0	0	0	0	0	0	0	0	0	0	0	0	0	0	0	0	0	0	0	0	0
Asterochloris sp.CL8	1	Trebouxiophyceae	0	0	0	0	0	0	0	0	0	0	0	0	0	0	0	0	0	0	0	0	0	0	0	0	0	0	0	0	0	0	0	0	0	0	0	0	0	0	0	0	0	0	0	0	0	0	0
Asterochloris woessiae	1	Trebouxiophyceae	0	0	0	0	82	0	0	0	0	0	0	0	0	0	0	0	0	0	0	0	0	0	0	0	0	0	0	0	0	0	0	0	0	0	0	212	0	0	0	0	0	0	0	0	0	0	0
Coccomyxa antarctica	1	Trebouxiophyceae	47	0	461	0	0	0	0	0	0	0	0	0	0	0	0	0	0	0	0	0	0	0	0	0	0	0	0	0	0	0	0	0	0	0	0	0	0	0	0	0	0	0	0	0	0	0	0
Coccomyxa avernensis	1	Trebouxiophyceae	0	0	0	1514	1	0	0	335	0	0	0	0	0	0	0	0	0	0	321	0	0	0	0	0	0	0	0	53	0	0	249	778	28468	0	7344	4236	44	253	2986	282	5318	2526	413	0	158	454	4168
Coccomyxa sp. NEM-5P	1	Trebouxiophyceae	0	0	0	0	13	0	0	0	0	0	0	0	0	0	0	0	0	0	0	0	0	0	0	0	0	0	0	0	0	0	0	0	0	0	0	0	0	0	0	0	0	0	0	0	0	0	0
Coccomyxa viridis	1	Trebouxiophyceae	0	0	0	0	0	0	0	0	0	0	0	0	0	0	0	0	0	0	0	0	0	0	0	0	0	0	0	0	0	0	0	0	0	0	0	0	0	0	0	0	0	0	0	0	0	0	0
Diplosphaera chodatii	1	Trebouxiophyceae	139	0	0	0	228	0	0	0	0	0	0	0	0	0	0	0	0	0	248	0	0	0	0	0	0	0	59	499	0	0	299	0	0	0	19	0	0	27	0	0	0	39	62	62	585	65	0
Elliptochloris antarctica	1	Trebouxiophyceae	1589	1962	5	0	8	0	0	0	0	0	0	0	0	0	0	0	0	0	0	0	0	0	0	0	0	0	0	0	0	0	0	0	626	0	5933	4967	647	0	0	0	915	5	2229	0	0	215	0
Elliptochloris perforata	1	Trebouxiophyceae	0	0	0	0	0	0	0	0	0	0	0	0	0	0	0	0	0	0	0	0	0	0	0	0	0	0	0	0	0	0	0	0	0	0	2	0	0	0	0	0	0	0	0	0	0	0	0
Elliptochloris subsphaerica	1	Trebouxiophyceae	169	0	0	0	262	0	0	0	0	0	0	0	0	0	0	0	0	0	123	0	0	0	0	0	0	0	0	0	0	0	0	0	0	0	4849	2239	883	2125	2352	3121	157	0	0	0	4138	1487	0
Chloroidium angustoellipsoideum	1	Trebouxiophyceae	0	0	0	0	0	0	0	0	0	0	0	0	0	0	0	0	0	0	0	0	0	0	0	0	0	0	0	0	0	0	0	391	0	0	0	0	0	0	0	0	0	0	0	0	0	0	0
Chloroidium saccharophilum	1	Trebouxiophyceae	0	0	0	0	0	0	0	0	0	0	0	0	0	0	0	0	0	0	0	0	0	0	0	0	0	0	0	0	0	0	0	0	0	0	0	0	0	0	0	0	0	0	0	0	0	0	0
Chloroidium sp.	1	Trebouxiophyceae	0	0	0	0	0	0	0	0	0	0	0	0	0	0	0	0	0	0	0	0	0	0	0	0	0	0	0	0	0	0	0	0	0	0	0	0	0	0	0	0	0	0	0	0	0	0	0
Leptosira obovata	1	Trebouxiophyceae	0	0	0	0	66	0	0	0	0	0	0	0	0	0	0	0	0	0	0	0	0	0	0	0	0	0	0	0	0	7	0	0	0	0	0	0	0	0	0	0	0	0	0	0	0	0	0
Lobosphaera incisa	1	Trebouxiophyceae	0	0	0	0	0	0	0	0	0	0	0	0	0	0	0	0	0	0	0	0	0	0	0	0	0	0	0	0	0	0	0	0	0	0	0	0	0	0	0	0	0	0	0	0	183	0	0
Muriella terrestris	0	Trebouxiophyceae	0	0	0	0	0	0	0	0	0	0	0	0	0	0	0	0	0	0	0	0	0	0	0	0	0	0	0	0	0	0	0	0	0	0	0	0	0	0	0	0	0	0	0	0	0	0	0
Myrmecia israeliensis	1	Trebouxiophyceae	0	0	0	0	0	0	0	0	0	0	0	0	0	0	0	0	0	0	0	0	0	0	0	0	0	0	0	0	0	0	0	0	0	0	0	0	0	0	0	0	0	0	0	0	161	0	0
Myrmecia sp.	1	Trebouxiophyceae	0	0	0	0	0	0	0	0	0	0	0	0	0	0	0	0	0	0	0	0	0	0	0	0	0	0	0	0	0	0	0	0	0	0	0	0	0	0	0	0	0	0	0	0	0	0	0
Pseudochlorella pringsheimii	1	Trebouxiophyceae	72	0	0	0	68	0	0	0	0	0	0	0	0	0	0	0	0	0	0	0	0	0	0	0	0	0	0	0	0	5	0	1437	636	0	612	2996	617	0	759	0	6612	2758	1647	2274	1771	116	2375
Pseudochlorella pyrenoidosa	1	Trebouxiophyceae	1275	0	0	0	48	0	0	0	0	0	0	2151	0	2719	0	0	0	0	0	0	0	0	0	0	0	0	0	0	0	0	629	14292	1768	751	3179	5281	1411	0	621	0	11	1611	1659	2784	41	216	954
Pseudochlorella signiensis	1	Trebouxiophyceae	2343	0	0	0	1	0	0	0	0	0	0	0	0	0	0	0	0	0	0	0	0	0	0	0	0	0	0	0	0	0	0	0	0	0	0	0	0	0	0	0	0	0	0	0	0	0	0
Pseudochlorella sp.	1	Trebouxiophyceae	92	0	0	0	5	0	0	0	0	0	0	0	0	0	0	0	0	0	0	0	0	0	0	0	0	0	0	0	0	0	431	1355	34774	111	0	6	388	0	0	0	0	57	388	76	0	0	0
Pseudostichococcus monallantoides	1	Trebouxiophyceae	0	0	0	0	0	0	0	0	0	0	0	0	0	0	0	0	0	0	0	0	0	0	0	0	0	0	0	0	0	0	0	0	0	0	0	0	0	0	0	0	0	0	0	0	0	0	0
Symbiochloris symbiontica	1	Trebouxiophyceae	0	0	0	0	0	0	0	0	0	0	0	0	0	0	0	0	0	0	0	0	0	0	0	0	0	0	0	0	0	0	0	0	0	0	0	0	0	0	0	0	0	0	0	0	0	0	0
Trebouxia asymmetrica	1	Trebouxiophyceae	0	0	0	259	0	0	0	0	0	0	0	0	0	0	0	0	0	0	0	0	0	0	0	0	0	0	0	0	0	0	0	0	0	0	0	0	0	0	0	0	0	0	0	0	98	0	0
Trebouxia decolorans	1	Trebouxiophyceae	0	0	0	0	0	0	0	0	0	0	0	0	0	0	0	0	0	0	0	0	0	0	0	2748	0	0	0	0	0	0	0	0	0	0	0	0	0	0	0	0	0	0	0	0	0	0	0
Trebouxia impressa	1	Trebouxiophyceae	0	0	0	0	4	0	0	0	0	0	0	0	0	0	0	0	0	0	0	0	0	0	0	11	0	0	0	0	0	0	0	0	0	0	0	0	29	0	0	0	0	0	32	0	0	0	0
Trebouxia incrustata	1	Trebouxiophyceae	7692	1351	2266	29249	1584	31821	33597	1966	28441	12133	2438	24298	165	2774	45295	21323	42218	279	16734	3147	41112	32251	3443	22777	28997	17799	544	382	44985	16744	18217	1235	1111977	16271	11419	11899	29448	7959	1544	2389	15637	1474	2128	262	1937	14328	15368
Trebouxia simplex	1	Trebouxiophyceae	0	0	0	0	0	0	0	0	0	0	0	0	0	0	0	0	0	0	0	0	0	0	0	0	0	0	0	0	0	0	0	0	16	0	0	0	0	0	0	0	0	0	0	0	0	0	0
Trebouxia sp. 13 GS	1	Trebouxiophyceae	0	0	0	0	0	0	0	0	0	0	0	0	0	0	0	0	0	0	0	0	0	0	0	0	0	0	0	0	0	0	0	0	0	0	0	0	0	0	0	0	0	0	0	0	0	0	0
Trebouxia sp. A25	1	Trebouxiophyceae	24	0	0	0	0	0	0	0	0	0	0	578	0	0	0	0	0	0	0	0	0	0	28243	0	0	0	0	0	0	0	0	0	0	0	0	5	0	0	0	537	0	7	0	5	161	5	0
Trebouxia sp. hap16	1	Trebouxiophyceae	46	0	62	0	299	0	0	0	0	115	0	0	0	0	0	0	0	0	0	0	0	0	0	32	0	0	0	319	0	0	0	0	0	0	0	0	0	0	0	0	0	0	0	0	0	0	0
Trebouxia sp. P-218	1	Trebouxiophyceae	0	0	0	0	0	0	0	0	0	0	0	0	0	0	0	0	0	0	0	0	0	0	742	0	0	0	0	0	0	0	0	0	0	0	0	0	0	0	0	0	0	0	0	0	0	0	0
Trebouxia sp.98	1	Trebouxiophyceae	296	445	0	945	31	0	0	0	0	4339	0	255	0	0	0	0	0	4647	54	0	0	0	2871	0	0	0	4748	761	22	232	39	756	5332	0	0	85	68	5243	13779	1339	0	25	217	577	557	78	168
Trebouxia sp.E6	1	Trebouxiophyceae	611	0	0	0	0	0	0	0	0	0	0	0	0	0	0	0	0	0	0	0	0	0	0	0	0	0	0	0	0	0	0	0	0	0	0	0	0	0	0	255	0	0	0	0	11	0	0
Trebouxia vagua	1	Trebouxiophyceae	3	0	0	136	26	0	0	0	0	18243	0	22	0	0	0	0	0	22184	116	0	0	0	0	0	0	0	527	26562	0	1412	0	0	16	0	7	9	29	2851	0	0	0	0	0	2827	95	19	77
Bracteacoccus aggregatus	0	Chlorophyceae	0	0	0	0	0	0	0	0	0	0	0	0	0	0	0	0	0	0	0	0	0	0	0	0	0	0	0	0	0	0	0	0	0	0	0	0	0	0	0	0	0	0	0	0	0	0	0
Bracteacoccus bullatus	0	Chlorophyceae	0	0	0	0	0	0	0	0	0	0	0	0	0	0	0	0	0	0	0	0	0	0	0	0	0	0	0	0	0	0	0	0	0	0	0	0	0	0	0	0	0	0	0	0	0	0	0
Bracteacoccus xerophilus	0	Chlorophyceae	0	0	0	0	0	0	0	0	0	0	0	0	0	0	0	0	0	0	0	0	0	0	0	0	0	0	0	0	0	0	0	0	0	0	0	0	0	0	0	0	0	0	0	0	0	0	0
Chlorosarcinopsis eremi	0	Chlorophyceae	0	0	0	0	0	0	0	0	0	0	0	0	0	0	0	0	0	0	0	0	0	0	0	0	0	0	0	0	0	0	0	0	0	0	0	0	0	0	0	0	0	0	0	0	58	0	0
Neocystis mucosa	0	Chlorophyceae	0	0	0	0	0	0	0	0	0	0	0	0	0	0	0	0	0	0	0	0	0	0	0	0	0	0	0	0	0	0	0	0	0	0	0	0	0	0	0	0	0	0	0	0	0	0	0
Pleurastrosarcina terriformae	0	Chlorophyceae	0	0	0	0	0	0	0	0	0	0	0	0	0	0	0	0	0	0	0	0	0	0	0	0	0	0	0	0	0	0	0	0	0	0	0	0	0	0	0	0	0	0	0	0	9	0	0
Spongiochloris spongiosa	0	Chlorophyceae	0	0	0	0	0	0	0	0	0	0	0	0	0	0	0	0	0	0	0	0	0	0	0	0	0	0	0	0	0	0	0	0	0	0	0	0	0	0	0	0	0	0	0	0	0	0	0
Tetracystis vinatzeri	0	Chlorophyceae	0	0	0	0	0	0	0	0	0	0	0	0	0	0	0	0	0	0	0	0	0	0	0	0	0	0	0	0	0	0	0	0	0	0	0	0	0	0	0	0	0	0	0	0	0	0	0
aff. Spongiochrysis	0	Ulvophyceae	0	0	0	0	0	0	0	0	0	0	0	0	0	0	0	0	0	0	0	0	0	0	0	0	0	0	0	0	0	0	0	0	0	0	0	0	0	0	0	0	0	0	0	0	0	0	0
Desmochloris halophila	0	Ulvophyceae	0	0	0	0	0	0	0	0	0	0	0	0	0	0	0	0	0	0	0	0	0	0	0	0	0	0	0	0	0	0	0	0	0	0	0	0	0	0	0	0	0	0	0	0	0	0	0
Fernandinella sp.	0	Ulvophyceae	0	0	0	0	0	0	0	0	0	0	0	0	0	0	0	0	0	0	0	0	0	0	0	0	0	0	0	0	0	0	0	0	0	0	0	0	0	0	0	0	0	0	0	0	0	0	0
Trentepohlia sp.	0	Ulvophyceae	0	0	0	0	0	0	0	0	0	0	1917	0	0	0	0	0	0	0	0	0	0	0	0	0	0	0	0	0	0	0	0	0	0	0	0	0	0	0	0	0	0	0	0	0	0	0	0
aff. Cylindrocystis	0	Streptophytes	0	0	0	0	0	0	0	0	0	0	0	0	0	0	0	0	0	0	0	0	0	0	0	0	0	0	0	0	0	0	0	0	0	0	0	0	0	0	0	0	0	0	0	0	0	0	0
Interfilum massjukiae	0	Streptophytes	7	148	0	0	0	0	0	0	0	0	0	0	0	0	0	0	0	0	0	0	0	0	0	0	0	0	0	0	0	0	0	0	0	0	0	0	0	0	0	0	0	0	25	0	0	0	0
Interfilum paradoxum	0	Streptophytes	0	0	0	0	0	0	0	0	0	0	0	0	0	0	0	0	0	0	0	0	0	0	0	0	0	0	0	0	0	0	0	68	0	0	0	0	0	0	0	0	0	0	0	0	0	0	0
SUM	0		17822	7996	16583	32341	6624	31821	40403	2720	61393	38653	6519	28645	4487	5619	45295	21323	42241	27110	17596	3147	41451	32251	37507	25568	28997	17799	5878	28576	53004	18462	19864	20244	1183613	17247	33364	31983	33564	18458	22041	7923	28650	8502	8800	10484	9963	16983	23110
[truncated: 32 more columns]

## Sheet: species_relative_abundance
Species list	Proven photobiont	Classification	VK001	VK003	VK006	VK008	VK009	VK011	VK014	VK016	VK020	VK030	VK032	VK034	VK036	VK037	VK050	VK053	VK054	VK061	VK063	VK064	VK070	VK071	VK072	VK073	VK074	VK075	VK080	VK081	VK089	VK090	VK101	VK102	VK103	VK104	VK105	VK106	VK107	VK108	VK109	VK110	VK111	VK112	VK113	VK114	VK115	VK116	VK117
aff. Asterochloris	1	Trebouxiophyceae	0	0	0	0	0	0	0	0	0	0	0	0	0	0	0	0	0	0	0	0	0	0	0	0	0	0	0	0	0	0	0	0	0	0	0	0	0	0	0	0	0	0	0	0	0	0	0
aff. Symbiochloris	1	Trebouxiophyceae	0	0	0	0	0	0	0	0	0	0	0	0	0	0	0	0	0	0	0	0	0	0	0	0	0	0	0	0	0	0	0	0	0	0	0	0	0	0	0	0	0	0	0	0	0	0	0
Apatococcus lobatus	0	Trebouxiophyceae	0	0	0	0	3	0	0	285.021	0	0	0	0	0	0	0	0	0	0	0	0	0	0	327	0	0	0	0	0	0	0	0	0	0	0	0	0	0	0	0	0	0	0	0	889	0	0	0
Apatococcus sp.1	0	Trebouxiophyceae	0	587	0	0	1	0	0	0	0	0	0	0	0	0	0	0	0	0	0	0	0	0	0	0	0	0	0	0	0	0	0	0	0	0	0	0	0	0	0	0	0	0	0	0	0	0	0
Apatococcus sp.2	0	Trebouxiophyceae	0	0	0	0	0	0	0	0	0	0	0	0	0	0	0	0	0	0	0	0	0	0	0	0	0	0	0	0	0	0	0	0	0	0	0	0	0	0	0	0	0	0	0	0	0	0	0
Apatococcus sp.3	0	Trebouxiophyceae	0	0	0	0	0	0	0	0	0	0	0	1	0	0	0	0	0	0	0	0	0	0	0	0	0	0	0	0	0	0	0	0	0	0	0	0	0	0	0	0	0	0	0	0	0	0	0
Asterochloris glomerata	1	Trebouxiophyceae	0	0	0	0	0	0	0	0	0	0	0	0	0	0	0	0	0	0	0	0	0	0	0	0	0	0	0	0	0	0	0	0	0	0	0	0	0	0	0	0	0	0	0	0	0	0	0
Asterochloris magna	1	Trebouxiophyceae	0	0	0	0	0	0	0	0	0	0	0	0	0	0	0	0	0	0	0	0	0	0	0	0	0	0	0	0	0	0	0	0	0	0	0	0	0	0	0	0	0	0	0	0	0	0	0
Asterochloris pseudoirregularis	1	Trebouxiophyceae	321	434	3110	45	2026	0	796	110.963	894	517	304	204	1142.19	132.705	0	0	0	0	0	0	44	0	22	0	0	0	0	0	898	15	0	0	0	28	0	7	0	0	0	0	0	0	0	0	0	0	0
Asterochloris sp. 4CONIST	1	Trebouxiophyceae	0	0	0	0	21	0	0	0	0	0	0	0	0	0	0	0	0	0	0	0	0	0	0	0	0	0	0	0	0	0	0	0	0	0	0	0	0	0	0	0	0	0	0	0	0	0	0
Asterochloris sp. CL222	1	Trebouxiophyceae	0	0	0	0	0	0	0	0	0	0	0	0	0	0	0	0	0	0	0	0	0	0	0	0	0	0	0	0	0	0	0	0	0	0	0	0	0	0	0	0	0	0	0	0	0	0	0
Asterochloris sp. CL307	1	Trebouxiophyceae	836	2013	1826	0	1517	0	205	515.649	2262	98	1589	80	4558.19	0	0	0	3	0	0	0	0	0	0	0	0	0	0	0	0	0	0	0	0	0	0	0	0	0	0	0	0	0	0	0	0	0	0
Asterochloris sp.CL190	1	Trebouxiophyceae	0	0	0	0	0	0	0	0	0	0	0	0	0	0	0	0	0	0	0	0	0	0	0	0	0	0	0	0	0	0	0	0	0	0	0	0	0	0	0	0	0	0	0	0	0	0	0
Asterochloris sp.CL8	1	Trebouxiophyceae	0	0	0	0	0	0	0	0	0	0	0	0	0	0	0	0	0	0	0	0	0	0	0	0	0	0	0	0	0	0	0	0	0	0	0	0	0	0	0	0	0	0	0	0	0	0	0
Asterochloris woessiae	1	Trebouxiophyceae	0	0	0	0	87	0	0	0	0	0	0	0	0	0	0	0	0	0	0	0	0	0	0	0	0	0	0	0	0	0	0	0	0	0	0	32	0	0	0	0	0	0	0	0	0	0	0
Coccomyxa antarctica	1	Trebouxiophyceae	20	0	172	0	0	0	0	0	0	0	0	0	0	0	0	0	0	0	0	0	0	0	0	0	0	0	0	0	0	0	0	0	0	0	0	0	0	0	0	0	0	0	0	0	0	0	0
Coccomyxa avernensis	1	Trebouxiophyceae	0	0	0	275	1	0	0	728.871	0	0	0	0	0	0	0	0	0	0	101	0	0	0	0	0	0	0	0	8	0	0	93	235	146	0	1321	781	9	86	812	201	1146	1825	324	0	85	160	1048
Coccomyxa sp. NEM-5P	1	Trebouxiophyceae	0	0	0	0	11	0	0	0	0	0	0	0	0	0	0	0	0	0	0	0	0	0	0	0	0	0	0	0	0	0	0	0	0	0	0	0	0	0	0	0	0	0	0	0	0	0	0
Coccomyxa viridis	1	Trebouxiophyceae	0	0	0	0	0	0	0	0	0	0	0	0	0	0	0	0	0	0	0	0	0	0	0	0	0	0	0	0	0	0	0	0	0	0	0	0	0	0	0	0	0	0	0	0	0	0	0
Diplosphaera chodatii	1	Trebouxiophyceae	42	0	0	0	200	0	0	0	0	0	0	0	0	0	0	0	0	0	86	0	0	0	0	0	0	0	59.4015	88	0	0	78	0	0	0	2	0	0	11	0	0	0	19	48	39	339	26	0
Elliptochloris antarctica	1	Trebouxiophyceae	546	1436	4	0	3	0	0	0	0	0	0	0	0	0	0	0	0	0	0	0	0	0	0	0	0	0	0	0	0	0	0	0	4	0	1060	942	120	0	0	0	175	5	1485	0	0	82	0
Elliptochloris perforata	1	Trebouxiophyceae	0	0	0	0	0	0	0	0	0	0	0	0	0	0	0	0	0	0	0	0	0	0	0	0	0	0	0	0	0	0	0	0	0	0	0	0	0	0	0	0	0	0	0	0	0	0	0
Elliptochloris subsphaerica	1	Trebouxiophyceae	51	0	0	0	214	0	0	0	0	0	0	0	0	0	0	0	0	0	51	0	0	0	0	0	0	0	0	0	0	0	0	0	0	0	875	417	150	676	607	2392	39	0	0	0	2481	544	0
Chloroidium angustoellipsoideum	1	Trebouxiophyceae	0	0	0	0	0	0	0	0	0	0	0	0	0	0	0	0	0	0	0	0	0	0	0	0	0	0	0	0	0	0	0	134	0	0	0	0	0	0	0	0	0	0	0	0	0	0	0
Chloroidium saccharophilum	1	Trebouxiophyceae	0	0	0	0	0	0	0	0	0	0	0	0	0	0	0	0	0	0	0	0	0	0	0	0	0	0	0	0	0	0	0	0	0	0	0	0	0	0	0	0	0	0	0	0	0	0	0
Chloroidium sp.	1	Trebouxiophyceae	0	0	0	0	0	0	0	0	0	0	0	0	0	0	0	0	0	0	0	0	0	0	0	0	0	0	0	0	0	0	0	0	0	0	0	0	0	0	0	0	0	0	0	0	0	0	0
Leptosira obovata	1	Trebouxiophyceae	0	0	0	0	60	0	0	0	0	0	0	0	0	0	0	0	0	0	0	0	0	0	0	0	0	0	0	0	0	2	0	0	0	0	0	0	0	0	0	0	0	0	0	0	0	0	0
Lobosphaera incisa	1	Trebouxiophyceae	0	0	0	0	0	0	0	0	0	0	0	0	0	0	0	0	0	0	0	0	0	0	0	0	0	0	0	0	0	0	0	0	0	0	0	0	0	0	0	0	0	0	0	0	96	0	0
Muriella terrestris	0	Trebouxiophyceae	0	0	0	0	0	0	0	0	0	0	0	0	0	0	0	0	0	0	0	0	0	0	0	0	0	0	0	0	0	0	0	0	0	0	0	0	0	0	0	0	0	0	0	0	0	0	0
Myrmecia israeliensis	1	Trebouxiophyceae	0	0	0	0	0	0	0	0	0	0	0	0	0	0	0	0	0	0	0	0	0	0	0	0	0	0	0	0	0	0	0	0	0	0	0	0	0	0	0	0	0	0	0	0	105	0	0
Myrmecia sp.	1	Trebouxiophyceae	0	0	0	0	0	0	0	0	0	0	0	0	0	0	0	0	0	0	0	0	0	0	0	0	0	0	0	0	0	0	0	0	0	0	0	0	0	0	0	0	0	0	0	0	0	0	0
Pseudochlorella pringsheimii	1	Trebouxiophyceae	24	0	0	0	60	0	0	0	0	0	0	0	0	0	0	0	0	0	0	0	0	0	0	0	0	0	0	0	0	1	0	406	3	0	108	544	102	0	178	0	1304	1934	1093	1278	1036	45	555
Pseudochlorella pyrenoidosa	1	Trebouxiophyceae	406	0	0	0	47	0	0	0	0	0	0	439	0	2863.68	0	0	0	0	0	0	0	0	0	0	0	0	0	0	0	0	187	4153	8	243	556	986	254	0	166	0	4	1095	1102	1548	25	76	265
Pseudochlorella signiensis	1	Trebouxiophyceae	729	0	0	0	2	0	0	0	0	0	0	0	0	0	0	0	0	0	0	0	0	0	0	0	0	0	0	0	0	0	0	0	0	0	0	0	0	0	0	0	0	0	0	0	0	0	0
Pseudochlorella sp.	1	Trebouxiophyceae	39	0	0	0	2	0	0	0	0	0	0	0	0	0	0	0	0	0	0	0	0	0	0	0	0	0	0	0	0	0	127	404	180	33	0	2	77	0	0	0	0	41	254	42	0	0	0
Pseudostichococcus monallantoides	1	Trebouxiophyceae	0	0	0	0	0	0	0	0	0	0	0	0	0	0	0	0	0	0	0	0	0	0	0	0	0	0	0	0	0	0	0	0	0	0	0	0	0	0	0	0	0	0	0	0	0	0	0
Symbiochloris symbiontica	1	Trebouxiophyceae	0	0	0	0	0	0	0	0	0	0	0	0	0	0	0	0	0	0	0	0	0	0	0	0	0	0	0	0	0	0	0	0	0	0	0	0	0	0	0	0	0	0	0	0	0	0	0
Trebouxia asymmetrica	1	Trebouxiophyceae	0	0	0	42	0	0	0	0	0	0	0	0	0	0	0	0	0	0	0	0	0	0	0	0	0	0	0	0	0	0	0	0	0	0	0	0	0	0	0	0	0	0	0	0	63	0	0
Trebouxia decolorans	1	Trebouxiophyceae	0	0	0	0	0	0	0	0	0	0	0	0	0	0	0	0	0	0	0	0	0	0	0	655	0	0	0	0	0	0	0	0	0	0	0	0	0	0	0	0	0	0	0	0	0	0	0
Trebouxia impressa	1	Trebouxiophyceae	0	0	0	0	2	0	0	0	0	0	0	0	0	0	0	0	0	0	0	0	0	0	0	1	0	0	0	0	0	0	0	0	0	0	0	0	3	0	0	0	0	0	29	0	0	0	0
Trebouxia incrustata	1	Trebouxiophyceae	2556	1053	778	5375	1356	5918	4917	4277.5	2762	1846	2264	5011	217.622	2921.61	5918	5918	5915	58	5620	5918	5874	5918	502	5256	5918	5918	547.702	75	5019	5375	5425	368	5552	5614	1992	2186	5188	2570	469	1766	3250	969	1441	143	1160	4953	3988
Trebouxia sp. 13 GS	1	Trebouxiophyceae	0	0	0	0	0	0	0	0	0	0	0	0	0	0	0	0	0	0	0	0	0	0	0	0	0	0	0	0	0	0	0	0	0	0	0	0	0	0	0	0	0	0	0	0	0	0	0
Trebouxia sp. A25	1	Trebouxiophyceae	6	0	0	0	0	0	0	0	0	0	0	130	0	0	0	0	0	0	0	0	0	0	4478	0	0	0	0	0	0	0	0	0	0	0	0	1	0	0	0	415	0	6	0	1	100	1	0
Trebouxia sp. hap16	1	Trebouxiophyceae	6	0	28	0	264	0	0	0	0	18	0	0	0	0	0	0	0	0	0	0	0	0	0	6	0	0	0	63	0	0	0	0	0	0	0	0	0	0	0	0	0	0	0	0	0	0	0
Trebouxia sp. P-218	1	Trebouxiophyceae	0	0	0	0	0	0	0	0	0	0	0	0	0	0	0	0	0	0	0	0	0	0	123	0	0	0	0	0	0	0	0	0	0	0	0	0	0	0	0	0	0	0	0	0	0	0	0
Trebouxia sp.98	1	Trebouxiophyceae	113	304	0	163	25	0	0	0	0	653	0	47	0	0	0	0	0	997	17	0	0	0	466	0	0	0	4780.31	162	1	77	8	197	25	0	0	17	12	1674	3686	940	0	24	121	315	325	25	37
Trebouxia sp.E6	1	Trebouxiophyceae	220	0	0	0	0	0	0	0	0	0	0	0	0	0	0	0	0	0	0	0	0	0	0	0	0	0	0	0	0	0	0	0	0	0	0	0	0	0	0	204	0	0	0	0	10	0	0
Trebouxia vagua	1	Trebouxiophyceae	1	0	0	18	16	0	0	0	0	2786	0	6	0	0	0	0	0	4863	43	0	0	0	0	0	0	0	530.586	5522	0	448	0	0	0	0	4	3	3	901	0	0	0	0	0	1663	52	6	25
Bracteacoccus aggregatus	0	Chlorophyceae	0	0	0	0	0	0	0	0	0	0	0	0	0	0	0	0	0	0	0	0	0	0	0	0	0	0	0	0	0	0	0	0	0	0	0	0	0	0	0	0	0	0	0	0	0	0	0
Bracteacoccus bullatus	0	Chlorophyceae	0	0	0	0	0	0	0	0	0	0	0	0	0	0	0	0	0	0	0	0	0	0	0	0	0	0	0	0	0	0	0	0	0	0	0	0	0	0	0	0	0	0	0	0	0	0	0
Bracteacoccus xerophilus	0	Chlorophyceae	0	0	0	0	0	0	0	0	0	0	0	0	0	0	0	0	0	0	0	0	0	0	0	0	0	0	0	0	0	0	0	0	0	0	0	0	0	0	0	0	0	0	0	0	0	0	0
Chlorosarcinopsis eremi	0	Chlorophyceae	0	0	0	0	0	0	0	0	0	0	0	0	0	0	0	0	0	0	0	0	0	0	0	0	0	0	0	0	0	0	0	0	0	0	0	0	0	0	0	0	0	0	0	0	35	0	0
Neocystis mucosa	0	Chlorophyceae	0	0	0	0	0	0	0	0	0	0	0	0	0	0	0	0	0	0	0	0	0	0	0	0	0	0	0	0	0	0	0	0	0	0	0	0	0	0	0	0	0	0	0	0	0	0	0
Pleurastrosarcina terriformae	0	Chlorophyceae	0	0	0	0	0	0	0	0	0	0	0	0	0	0	0	0	0	0	0	0	0	0	0	0	0	0	0	0	0	0	0	0	0	0	0	0	0	0	0	0	0	0	0	0	6	0	0
Spongiochloris spongiosa	0	Chlorophyceae	0	0	0	0	0	0	0	0	0	0	0	0	0	0	0	0	0	0	0	0	0	0	0	0	0	0	0	0	0	0	0	0	0	0	0	0	0	0	0	0	0	0	0	0	0	0	0
Tetracystis vinatzeri	0	Chlorophyceae	0	0	0	0	0	0	0	0	0	0	0	0	0	0	0	0	0	0	0	0	0	0	0	0	0	0	0	0	0	0	0	0	0	0	0	0	0	0	0	0	0	0	0	0	0	0	0
aff. Spongiochrysis	0	Ulvophyceae	0	0	0	0	0	0	0	0	0	0	0	0	0	0	0	0	0	0	0	0	0	0	0	0	0	0	0	0	0	0	0	0	0	0	0	0	0	0	0	0	0	0	0	0	0	0	0
Desmochloris halophila	0	Ulvophyceae	0	0	0	0	0	0	0	0	0	0	0	0	0	0	0	0	0	0	0	0	0	0	0	0	0	0	0	0	0	0	0	0	0	0	0	0	0	0	0	0	0	0	0	0	0	0	0
Fernandinella sp.	0	Ulvophyceae	0	0	0	0	0	0	0	0	0	0	0	0	0	0	0	0	0	0	0	0	0	0	0	0	0	0	0	0	0	0	0	0	0	0	0	0	0	0	0	0	0	0	0	0	0	0	0
Trentepohlia sp.	0	Ulvophyceae	0	0	0	0	0	0	0	0	0	0	1761	0	0	0	0	0	0	0	0	0	0	0	0	0	0	0	0	0	0	0	0	0	0	0	0	0	0	0	0	0	0	0	0	0	0	0	0
aff. Cylindrocystis	0	Streptophytes	0	0	0	0	0	0	0	0	0	0	0	0	0	0	0	0	0	0	0	0	0	0	0	0	0	0	0	0	0	0	0	0	0	0	0	0	0	0	0	0	0	0	0	0	0	0	0
Interfilum massjukiae	0	Streptophytes	2	91	0	0	0	0	0	0	0	0	0	0	0	0	0	0	0	0	0	0	0	0	0	0	0	0	0	0	0	0	0	0	0	0	0	0	0	0	0	0	0	0	21	0	0	0	0
Interfilum paradoxum	0	Streptophytes	0	0	0	0	0	0	0	0	0	0	0	0	0	0	0	0	0	0	0	0	0	0	0	0	0	0	0	0	0	0	0	21	0	0	0	0	0	0	0	0	0	0	0	0	0	0	0
normalised number of reads			5918	5918	5918	5918	5918	5918	5918	5918	5918	5918	5918	5918	5918	5918	5918	5918	5918	5918	5918	5918	5918	5918	5918	5918	5918	5918	5918	5918	5918	5918	5918	5918	5918	5918	5918	5918	5918	5918	5918	5918	5918	5918	5918	5918	5918	5918	5918
[truncated: 32 more columns]
